# Supplementary material for: Significance of CD80 as a Prognostic and Immunotherapeutic Biomarker in Lung Adenocarcinoma
Source: Biochem Genet. 2023 Mar 9;61(5):1937–66. doi: 10.1007/s10528-023-10343-7 (PMC10517904; doi:10.1007/s10528-023-10343-7)
Supplement: Supplementary file 1 — Supplementary file1 (TXT 210 KB) [file 10528_2023_10343_MOESM1_ESM.txt]

Mixture	B cells naive	B cells memory	Plasma cells	T cells CD8	T cells CD4 naive	T cells CD4 memory resting	T cells CD4 memory activated	T cells follicular helper	T cells regulatory (Tregs)	T cells gamma delta	NK cells resting	NK cells activated	Monocytes	Macrophages M0	Macrophages M1	Macrophages M2	Dendritic cells resting	Dendritic cells activated	Mast cells resting	Mast cells activated	Eosinophils	Neutrophils	P-value	Correlation	RMSE
TCGA-38-4626-11A-01R-1758-07	0.0249352120684819	0	0.00182508711095998	0.0387293555685017	0	0.12147194989698	0	0.0032639155355998	0	0	0.000136293947222103	0.0304194168522692	0.0484220569589126	0.355436138254353	0	0.263566834032092	0.00323662220682465	0.0420767290529015	0	0.0484761546226053	0	0.0180042338922959	0.00800000000000001	0.381563630266135	0.934639074145003
TCGA-44-6148-11A-01R-1858-07	0.105213503321407	0	0.0472083494167387	0.0705996892473592	0	0.226962597137791	0.00879147614586912	0	0	0	0.0520289046452605	0.00753489005208131	0.0447581089511974	0.0992537019588932	0.0159913193906298	0.129283191443158	0.0055556661454357	0.0160737958971663	0.115610475721258	0	0.0147594541782176	0.0403748763475367	0.011	0.314245285066291	0.951240464615356
TCGA-44-5645-11A-01R-1628-07	0.096392675199153	0	0.0113247818332217	0.134168583409408	0	0.192803389492438	0	0	0	0	0.0411898164537674	0.04201890455835	0.0445875579756923	0.125239588910857	0.0143600760839725	0.143220912387533	0.0031209162163349	0.00586895305883529	0.12139374158786	0	0	0.0243101028325774	0.00900000000000001	0.354404905818056	0.935758565284429
TCGA-44-2668-11A-01R-1758-07	0.0819409161713954	0	0.00688712126653603	0.111720604439748	0	0.0822986273897419	0.0130822150155292	0	0	0	0.00757465008206846	0	0.0945565073406298	0.21457798631087	0.00399419691685619	0.239312819903296	0.0146648677521432	0.0102181390867314	0.0582682641734858	0	0	0.0609030841509688	0.011	0.313431798564875	0.957052417930611
TCGA-91-6829-11A-01R-1858-07	0.0311344557265274	0	0.00781989891079171	0.0754168737887581	0	0.0389022946160571	0	0.0139301703927966	0.0218915701904605	0	0	0.0373296929859842	0.0399499870915969	0.414059062355965	0.00949831696262911	0.110955875957844	0.0669346442800887	0.00332133631908613	0.0941201824624662	0	0.00696879290957786	0.0277668450493706	0.00600000000000001	0.397448181376768	0.923341491958982
TCGA-91-6849-11A-01R-1949-07	0.112785130558707	0	0.0341060093557297	0.0404266807030656	0	0.250026135715994	0	0	0	0	0.0771755897467244	0.0494137465558065	0.0538526599981215	0.0960400306734836	0.0382044200348275	0.0944518911666597	0.00573865317809801	0.0294056675738879	0.0920510281957029	0	0	0.026322356543191	0.036	0.206720324895503	0.996549570313306
TCGA-50-5935-11A-01R-1858-07	0.025409513698317	0	0.00158837111863198	0.0553063402883899	0	0.19529698066069	0	0	0	0	0.0600236113803106	0.00292437917345168	0.0425050030896556	0.178583360282539	0.0817257635098138	0.200464124981434	0.0291463937012353	0	0.121705347943859	0	0.000400949076269826	0.00491986109540144	0.016	0.262265539002026	0.975935648331048
TCGA-44-6146-11A-01R-1858-07	0.0426903556633588	0	0.00558779279960174	0.184302182495214	0	0.260209568925084	0.020132263920292	0.0159063931197014	0	0	0.0149121268246052	0.0144976544937361	0.0518262883503273	0	0.0540845390434991	0.178936805402889	0.0101567418192267	0.00986258425484136	0.0847766448817672	0	0.00729309346439859	0.0448249645414583	0.025	0.227595916918288	0.992718323650585
TCGA-49-6744-11A-01R-1858-07	0.0495585208493946	0	0.0107186244485101	0.0818538495322713	0	0.155586526013752	0	0	0	0	0.0350913667353744	0	0.0107480117607263	0.217816030171533	0.000587150955924338	0.236152502485213	0.00422896192866281	0.0440811730415529	0.128025692907417	0	0.0209373141555704	0.00461427501409691	0.011	0.311237771669616	0.956230814545645
TCGA-49-6745-11A-01R-1858-07	0.00464245739469046	0	0.000430503546764329	0.0543484073104798	0	0.217264996772815	0.00304143652736203	0.00249833172039406	0	0	0.0546015418966614	0.0249329996852358	0.0514063524480954	0.097995605426413	0.071660300263087	0.19570655433652	0.0747183728014997	0	0.118447116858052	0	0.0109999784616468	0.017305044550283	0.004	0.420607822833991	0.906918286767499
TCGA-91-6836-11A-01R-1858-07	0.0419481223601531	0	0.00374349115551929	0.140300442672368	0	0.135872144040329	0.015959022218652	0	0	0	0.048935619328001	0	0.035220618454655	0.232723524921323	0.00553133442320887	0.241244932533184	0.00715284866242001	0.0196433069273534	0.0440476145484179	0	0.00253062243974338	0.0251463553146721	0.00900000000000001	0.353256451312419	0.93916260369495
TCGA-55-6968-11A-01R-1949-07	0.0660050093464642	0.0167090838760637	0.0309501980892639	0.159059960466184	0	0.0701873755345835	0.00355704094498668	0.000317394216960146	0.0256346002097687	0	0	0.0431721004836816	0.0866608081047432	0.208123860796857	0.0205023532202061	0.1387561992819	0.0109376681059696	0	0.0989666661128989	0	0	0.0204596812094689	0.011	0.31490076220004	0.952790615407576
TCGA-44-6778-11A-01R-1858-07	0.040065784040558	0	0.00325225385197918	0.0613422818478307	0	0.272582319711836	0	0.011585083578485	0	0	0	0.0221175970544936	0.0867940041362856	0.0934233232368713	0.0680333176876251	0.0951460816988998	0.0099723796029577	0.0126731437898807	0	0.1189230315699	0.00793888700107539	0.0961505111913217	0.028	0.216160870496093	0.998586726247368
TCGA-55-6982-11A-01R-1949-07	0.0458490315397441	0	0.00425109223769881	0.181972762829962	0	0.216037879722212	0.00148820718042829	0	0	0	0.00512009394311582	0.0171538214612553	0.0494013267022444	0.121952272668594	0.0951915843213758	0.140231571588993	0.0170153125743515	0.0144029855576483	0.0876313251092034	0	0	0.00230073256317276	0.01	0.343208506873721	0.9417838050527
TCGA-55-6984-11A-01R-1949-07	0	0	0	0.0550946881238454	0	0.132972338942123	0	0.00896899230256345	0	0	0	0.0217994073006839	0.0224713787631639	0.14541590697421	0.0147482929363412	0.333641356503009	0.0362481318065543	0.0546234236119964	0.109478873249197	0	0.0577223126326603	0.0068148968536518	0.016	0.265492300279667	0.977654818018124
TCGA-55-6981-11A-01R-1949-07	0.0110493095109212	0	0	0.0322376249339298	0	0.145123970199882	0	0.00268162424796135	0	0	0.00663002817826398	0.0228051934842106	0.0336732219721504	0.235382437172364	0.0351742697118483	0.316670683295696	0.0298778542052528	0	0.0996911907944101	0	0.0118604715392694	0.017142120753839	0.021	0.237869149946964	0.996489027522231
TCGA-91-6835-11A-01R-1858-07	0.062231406347565	0	0	0.103692497192607	0	0.151717909302368	0	0.0471826687955569	0	0	0	0.00602932862646965	0.0206599435514305	0.0458284823052499	0.14305693784735	0.231022785294678	0.0471109137662499	0.00485786767555164	0.132859763876141	0	0	0.00374949541878299	0.015	0.284482659693261	0.966902154781385
TCGA-44-6776-11A-01R-1858-07	0.0111881473595619	0	0	0.0744131296430578	0	0.201274094191943	0	0	0	0	0.093757260993894	0.00552766770669964	0.0191888425539338	0.194695938239948	0.0109476540424662	0.152929556021443	0	0.141975853555056	0.0540874065617185	0	0.0369346605335979	0.00307978859668043	0.054	0.169640164309746	1.01849384105904
TCGA-44-2665-11A-01R-1758-07	0.0752188847636907	0	0.00242202826756914	0.0529084530230971	0	0.0890974917105761	0	0.00124732348126195	0.0160984643176699	0	0.0158357126684823	0.0313054345488742	0.0987117725699443	0.121071557015016	0.0204209567439499	0.298407128442103	0.00826399834363834	0	0.127310980638474	0	0.00232618394051278	0.0393536295251401	0.018	0.246738896358888	0.982323156390338
TCGA-91-6847-11A-01R-1949-07	0.0690616923578344	0	0.0179899667186542	0.0460991016033588	0	0.138389018717729	0	0.0076355760876456	0	0	0.0243433674898015	0.0108995317425529	0.0416478168871682	0.28103546213249	0	0.218616613205318	0	0.0307343094969117	0.068145592622606	0	0	0.0454019509379295	0.046	0.185981762708024	1.01670986064278
TCGA-44-3396-11A-01R-1758-07	0.0477694733983274	0	0.00177240457073987	0.122815318915081	0	0.225901155777178	0.00715487028738914	0	0	0	0	0.0208389181928265	0.0488022652635233	0.106510021511309	0.054664808544302	0.198215960945912	0.0159524766765212	0.0165855217926152	0.0958693030339321	0	0	0.0371475010903434	0.01	0.328843589886335	0.946443203016015
TCGA-50-5931-11A-01R-1858-07	0.00512295434572119	0.0149208028191346	0	0.0758211061614935	0	0.178984455856598	0	0	0	0	0	0.0777532043580315	0.00937059737733812	0.221896519583964	0.00548320248334974	0.226140220420174	0	0.0807208534361592	0	0.100467855716723	0	0.00331822744131409	0.026	0.226745597978079	1.00255322100588
TCGA-44-6145-11A-01R-1858-07	0.0337027654362085	0	0.0175713977207303	0.0760556534957911	0	0.236214572912212	0.0131642733629529	0	0	0	0.0336880435696718	0.00822311181419687	0.0612466236668434	0.197048234442794	0.00846027220758456	0.131182091908686	0	0.0538796247453735	0.0816842837557477	0	0.0100090996271537	0.0378699513340548	0.055	0.16621752422256	1.01407265411397
TCGA-44-6144-11A-01R-1755-07	0.0235484371937411	0	0.00132375773194901	0.0426848356245391	0	0.257439773869559	0	0	0	0	0.0335738521870536	0.00157218004039867	0.0262144628494288	0.219281421550189	0.0437557552256816	0.202674469778462	0.0705728049110105	0.0208561514321999	0.0464802207727708	0	0	0.0100218768330168	0.00900000000000001	0.360552573256732	0.935097461820453
TCGA-55-6970-11A-01R-1949-07	0.0678544898301436	0	0.00458783214909524	0.0725352605471262	0	0.316092002268088	0.0226072740042039	0.00172567751874671	0	0	0.0281461705060305	0	0.0487389111003879	0.12277416065708	0.0985269479853909	0.10826493999297	0.00157731894282865	0.0167341631467055	0.0634897099297991	0	0	0.0263451414214035	0.015	0.280077490401866	0.969165890911286
TCGA-55-6969-11A-01R-1949-07	0.0563873013603777	0.0603523837415694	0	0.0855229602655695	0	0.152591248097133	0.0109403188508794	0	0	0	0.0309759956223549	0	0.0476326604848172	0.206080505167933	0.0172734751291543	0.198731561017942	0	0.0279256972007624	0.0836993949865955	0	0.000624099318813968	0.0212623987560971	0.027	0.224636080287359	0.991033838758909
TCGA-91-6828-11A-01R-1858-07	0.00425461896442349	6.96724437017296e-05	0.00169111307401624	0.0661348962735476	0	0.240786945452599	0.00242012642983455	0	0	0	0.077906939562527	0	0.0791155569301131	0.167626432932287	0.0233703596679106	0.120934089475017	0	0.0623956899538501	0.0533681665666972	0	0	0.0999253922734755	0.043	0.188572417644196	1.00974557205123
TCGA-49-6742-11A-01R-1858-07	0.0660903911199275	0	0.0731438020253639	0.0480583536327362	0	0.095332879787798	0	0.0212042213304274	0.00700444413850152	0	0.000884820427973273	0.0352967999898383	0.0189822953083731	0.206111829563227	0.0136442555747144	0.261054771098748	0.017867068820957	0	0.110692537255322	0	0	0.0246315299260931	0.01	0.330096358692038	0.94813132743563
TCGA-38-4627-11A-01R-1758-07	0.0422112994116443	0	0.00789605160222192	0.0741896351173803	0	0.225419578892442	0	0	0	0.0229095390583785	0.0174322963947087	0.000640323218058851	0.107086402187104	0.121601411373456	0.0249274140781768	0.184821734133112	0.0119387308328115	0.0443495124340476	0.107439069825057	0	0	0.00713700144140034	0.00600000000000001	0.397756641650777	0.917033470587473
TCGA-49-4512-11A-01R-1858-07	0.0400816069519438	0	0.0457050721210409	0.0517575172892408	0	0.158399563117307	0	0	0	0.0169333924556225	0	0.0326725700205814	0.0277946479108503	0.0978105891491989	0.0825547673259819	0.187407297254509	0.111386124622782	0	0.114014085287837	0	0.0174121057781645	0.0160706607149386	0.01	0.339500265041015	0.940822750727309
TCGA-55-6983-11A-01R-1949-07	0.0284450410560911	0	0.00077883034359891	0.114138177832593	0	0.176821341989176	0.0083140441809754	0	0	0	0.0156757487797075	0.0302203133070675	0.0124484376900704	0.212766918799222	0.0539644026229358	0.221881873109806	0.0241036834287023	0	0.0852679152115563	0	0	0.0151732716484975	0.027	0.223728845750288	0.995785595482765
TCGA-49-6761-11A-01R-1949-07	0.0331535400380681	0	0.0025237301283515	0.0797435901335738	0	0.136580887257414	0	0	0	0	0.0928201708096808	0.0351166112877421	0.0350139042968443	0.270216261933172	0.0120055830080973	0.0978028514030688	0.0318737863021416	0.0624460617803591	0.106554047104478	0	0	0.00414897451700921	0.00900000000000001	0.352722534497877	0.938560503807361
TCGA-55-6975-11A-01R-1949-07	0.145410542787142	0	0.0498807434242527	0.0639608832832372	0	0.193769528452866	0.00563537905112972	0	0	0	0	0.0207079669522612	0.0537516279133743	0.0995464299752918	0.00442590573268118	0.125617667262845	0	0.0319671346697955	0.140957576730983	0	0.0177481934550641	0.0466204203090762	0.01	0.327448527424826	0.946180902252663
TCGA-44-2655-11A-01R-1758-07	0.0677956934785461	0	0	0.0517265887524787	0	0.237133039062317	0.00652278855898731	0	0	0	0.0056197523091413	0.0101991764189282	0.0318993946464538	0.16515695624606	0.0185033393447801	0.181381072923614	0.0141858311267932	0.0294949467591191	0.138920764419159	0	0.0411712312536786	0.000289424699943532	0.028	0.215090116621491	0.992667168650426
TCGA-44-2657-11A-01R-1758-07	0.201378084888759	0	0.0456677419933489	0.145581125595541	0	0.0946248570142253	0.0172801546323497	0.0605145471617775	0.0296987874038468	0	0	0.0367927140355765	0.0179164211377145	0.0606896575248575	0.019586086329464	0.117389070207152	0.0442190080188454	0.0249687427240855	0.0639298367719471	0	0	0.0197631645605086	0.00900000000000001	0.353363381442463	0.936948342190925
TCGA-50-5936-11A-01R-1628-07	0.0136343257203993	0	0	0.0653628617684365	0	0.22829169781833	0.0040329938374633	0.00589827936239874	0	0	0.0777204052980195	0.00686734165384077	0.0814715674887796	0.20475118459038	0.00509249538460756	0.126898409425195	0.0135325937936775	0.0605806299825727	0.0349961057309284	0	0.0664287744019923	0.00444033374297796	0.047	0.182537661176228	1.01043010076451
TCGA-50-5932-11A-01R-1755-07	0.0162233158545247	0	0.00912086860857879	0.0589548549607109	0	0.199910276072212	0	0	0	0	0.0658051602764829	0	0.0478500649454422	0.0765153883592802	0.000362954320294874	0.305728439844006	0	0.0486167201691209	0.123523766516442	0	0.0410486241201083	0.00633956595279701	0.017	0.251202378008215	0.978291841953457
TCGA-44-2661-11A-01R-1758-07	0.0774129042735995	0	0.00791097792009647	0.0704138435787917	0	0.194122416726837	0.00228546834684993	0.00171369815859827	0.0054056391681728	0	0	0.0121552986526724	0.0157119083507127	0.158304379968997	0.0445131075065075	0.231783161549039	0.0504379269927551	0	0.110843321642117	0	0	0.0169859471642539	0.00800000000000001	0.381674264318469	0.924019900137804
TCGA-49-6743-11A-01R-1858-07	0.0668143836679467	0	0.00832545011517512	0.075173362082659	0	0.161397655611701	0.00988474462582923	0.0114149534263986	0	0	0	0.0287873489191197	0.0343250953160743	0.159150307506475	0.0184198470672085	0.18484562686067	0.00312072908770112	0.0171889015667163	0.159736544591116	0	0.047756719364149	0.0136583301910601	0.01	0.330013148143642	0.945516425828211
TCGA-55-6971-11A-01R-1949-07	0.0387373617419638	0	0.00850209171753748	0.077876159678792	0	0.206287276831456	0.0112213648683699	0	0	0	0.0460690848428609	0	0.0202928530518499	0.208223337793164	0.0269785915638438	0.195854394381269	0.00625381034743691	0.0166515303922581	0.111588544106803	0	0	0.0254635986823958	0.018	0.247132156699107	0.982740455713063
TCGA-50-6595-11A-01R-1858-07	0.0263539859500437	0	0.00402855906470342	0.0939072928810245	0	0.327716632353013	0.00306671875297536	0	0	0	0.0801627544270487	0	0.0277835612366093	0.100889569686956	0.0673745965552671	0.170647748064418	0.0180907428477189	0	0.0664344613452188	0	0.0102304473286119	0.00331292950639147	0.01	0.317029078400002	0.954199637782016
TCGA-55-6980-11A-01R-1949-07	0.104713267952775	0	0.031551693973436	0.0999146768652093	0	0.269439464395033	0.0128572015702887	0	0	0	0.0242427452403605	0.0204822530715531	0.0209971714619636	0.082418430380326	0.0533164836096808	0.117028670168323	0.0152717855284981	0.000377036773637896	0.130084555031889	0	0	0.0173045639770258	0.015	0.277895585583947	0.967694017803139
TCGA-44-2662-11A-01R-1758-07	0.0818593496131059	0	0.00929829406420249	0.0726060305692894	0	0.240035848365724	0.00364468175139256	0	0	0	0.0427172939927037	0.0291143468523394	0.120206057269768	0	0.0245327559923786	0.178332531604011	0	0.0421983814776018	0.036021179631816	0.0279841681332331	0	0.0914490806824328	0.11	0.109016710660082	1.03645490986696
TCGA-55-6986-11A-01R-1949-07	0.0503240060710854	0	0.000996600977928201	0.11695020690831	0	0.218638202135461	0.00716144356680393	0	0	0	0.00952439718866912	0.0064688773951201	0.0155051080609494	0.128423712798626	0.0427542158797596	0.238150236873389	0.0129147291057399	0.00922037343415596	0.052863652287116	0	0.0534794341308799	0.0366248031860056	0.046	0.185702679312977	1.00716369875974
TCGA-38-4625-11A-01R-1758-07	0.0383121668211022	0	0.00491505863752334	0.04895637161649	0	0.10798960566068	0	0.000512041892542613	0	0	0.00425996154548551	0.00942910636854122	0.0965908830819822	0.29886692728577	0	0.188618369230205	0	0.0575307544109206	0.0917978740905695	0	0.0201034812730874	0.0321173980851013	0.00900000000000001	0.352141816478979	0.941683417112198
TCGA-91-6831-11A-02R-1858-07	0.0293701287563277	0	0	0.0936660206406121	0	0.234801019994699	0.039082990041794	0	0	0	0.019887674833861	0	0.0790647920257848	0.159985083577004	0.0555172068238402	0.129756564879246	0	0.028289129980407	0.0583704822190072	0	0.0289112855942872	0.0432976206331305	0.022	0.236105752117469	0.985652380263276
TCGA-50-5933-11A-01R-1755-07	0.0814360493463637	0	0.0177450074699553	0.0838173932167404	0	0.116259219875995	0.00788351023698346	0	0	0	0.0622791418080675	0	0.0896867908352696	0.113744483328315	0.0175162849704978	0.120492768423029	0	0.106855631800853	0.0587928046918254	0	0	0.123490913996105	0.017	0.251828896557604	0.978786371700858
TCGA-50-5939-11A-01R-1628-07	0.0295866240298484	0.00525049787136018	0	0.0536334429408698	0	0.206381992197387	0.0209547404606645	0	0	0	0.0339259914638285	0	0.103882742482265	0.191026563462304	0.0170628617166895	0.205317887780098	0.00409798954516849	0	0.0582794680161057	0	0.0336552699429539	0.0369439280904581	0.05	0.176960176607109	1.01257491045222
TCGA-73-4676-11A-01R-1755-07	0.0270923268882322	0	0.00124114355580428	0.15002680137377	0	0.151575194781944	0.00792138027504673	0	0	0	0.0413557281434502	0.0161008242514241	0.0759546110702468	0.216527592995672	0	0.137093730941987	0.0575662653522242	0.0681393989582648	0.0441030432444115	0	0	0.00530195816752259	0.01	0.336116594139837	0.945357995418649
TCGA-55-6979-11A-01R-1949-07	0.0704783196565916	0	0.00634976468784574	0.0485463537420911	0	0.205976299232478	0.0198807773860017	0.0560473590333098	0	0	0	0.0416482981051821	0.00773434580317914	0.199692619893658	0.0689556421074803	0.131129457445155	0.0254638242853405	0	0.0742741831161844	0	0.0197511140396022	0.0240716414659005	0.019	0.243277780895658	0.983279379607891
TCGA-50-5930-11A-01R-1755-07	0.131311187134406	0	0.0407007360102588	0.146519785752571	0	0.0851621122865137	0	0	0.0196624767549804	0	0.0377833135696473	0.0144970674024797	0.100692700978329	0.0995393469905712	0.0066472569171768	0.155102998363775	0.0122954186299979	0.0145764465236604	0.100472767296716	0	0.0170740556739083	0.0179623297150091	0.012	0.300119455720985	0.957117488476299
TCGA-38-4632-11A-01R-1755-07	0.0229492735226461	0	0.00682648253802155	0.097234164480821	0	0.167869705822752	0.0282687584821515	0	0	0	0.00642122948711855	0.0195688315012244	0.0298425470108173	0.108125099232086	0.0339336476696149	0.262973610657996	0.0306019604213352	0.0203688061490436	0.108112010545992	0	0.0274638282815131	0.0294400441968657	0.00900000000000001	0.358002075142935	0.933875053852138
TCGA-49-4490-11A-01R-1858-07	0.0446513249443872	0	0.0036065486980894	0.12169298564526	0	0.233544861426145	0.0127914368694449	0	0	0.00400344369561532	0.0793030663670351	0	0.00409164404744733	0.0588457987969732	0.01842886478982	0.187515734746899	0.0766229090575437	0.0433602270526938	0.0912219884537115	0	0.00491111035319	0.0154080550557451	0.00900000000000001	0.345898517019599	0.939079484958328
TCGA-44-3398-11B-01R-1758-07	0.00345973018044645	0	0	0.0807861950885427	0	0.193416827476397	0	0	0	0	0.0838714446870471	0.0337768240917233	0.0619270369714356	0.178879414615073	0.0335636815359613	0.100808345430836	0.0216028161108503	0.0512709403120981	0.131914470849392	0	0	0.0247222726501972	0.011	0.30788812442534	0.956580465480593
TCGA-44-6777-11A-01R-1858-07	0.0254676018800964	0.00505037914866521	0.0355324247213678	0.119585900322659	0	0.176784368729507	0	0	0	0	0.0204777934835322	0.0137896479850512	0.0596536298701292	0.166774385212398	0.0352690920982581	0.199332726980697	0.0109451293094178	0.0259606775381795	0.0791036704632899	0	0	0.0262725722567514	0.027	0.224609972690585	0.989978116712306
TCGA-55-6978-11A-01R-1949-07	0.0236450457976173	0	0.00165554364647453	0.0643295248631023	0	0.204190955444915	0	0	0	0	0.122484300453573	0.00533883164368512	0.0821348079310787	0.141204439831987	0.0381056907675409	0.160846047130531	0.00470183796874393	0.0361790029087362	0.0937067152647652	0	0.000657890667396295	0.0208193656798548	0.013	0.296636004741721	0.960491267246572
TCGA-55-6972-11A-01R-1949-07	0.0811694972190548	0	0.0286217651667668	0.195001317580781	0	0.192126162230748	0	0	0	0	0.095902045690742	0.0319715511038248	0.0436154922017317	0.0702597823995632	0.0227884611887179	0.153876263655257	0.00251254803114081	0.0164883047280202	0.0535941042581545	0	0	0.0120727045454977	0.015	0.275243983067776	0.97424557912591
TCGA-55-6985-11A-01R-1949-07	0.0732812218146199	0	0.0125240298984137	0.0820050232093507	0	0.177303282198944	0.0170045550380199	0	0	0	0.00970664024666798	0.00762976027207227	0.0431973937901891	0.299903927492359	0.00788354715912667	0.151714465556381	0.0208208703695035	0.0199920575914218	0.0513108737618178	0	0.0175504259402778	0.00817192566083525	0.012	0.299338363665413	0.964380095196222
TCGA-44-6147-11A-01R-1858-07	0.0905176060359041	0	0.00887319749531141	0.0441741578114222	0	0.212346217714252	0.0225128937239079	0	0	0	0.0800839262274501	0	0.0736090863343766	0.132629719762847	0.0115595827813573	0.0895902991512391	0	0.060531656538809	0.0529439046007815	0.00328300836340376	0	0.117344743458939	0.019	0.241751419022734	0.982909181130577
TCGA-MP-A4T8-01A-11R-A24X-07	0.0900791316723927	0	0.0204314688756417	0.0217211919953382	0	0.0101066298470235	0	0.04892456230158	0.0962937758079686	0	0	0.0279633928553647	0	0.382247550336212	0	0.0788659675255619	0	0.170709344743123	0.0499940965868899	0	0	0.00266288745290327	0.00900000000000001	0.357318494347585	0.942337170482661
TCGA-MP-A4T6-01A-32R-A262-07	0.148734771225968	0	0.046524922250546	0.0633789067026294	0	0.183792340987974	0	0.0505095681524677	0.0500339026126106	0	0	0.0231409188249992	0	0.284721281655994	0.0472401457074615	0.053513824178838	0.00387258826553317	0.000107708511775446	0.0424618431877756	0	0	0.00196727773542787	0.01	0.329425536628579	0.951127675823259
TCGA-49-4510-01A-01R-1206-07	0.177909814693915	0	0.287743941988302	0.0801910733550185	0	0.0843538000930109	0	0.0347633839339929	0	0	0	0.0495678829216991	0.00799220657696537	0.00230074890429754	0.00439083913090082	0.151613860574163	0.0169200370167783	0.02326623225652	0.0763096999336278	0	0	0.00267647862080868	0.001	0.518636154471003	0.856774099890935
TCGA-67-3772-01A-01R-0946-07	0.0360844130054642	0.000272703129479253	0.139223792241526	0.0659347521828394	0	0.156448500356342	0.0145799147882958	0	0	0.0154652826329508	0	0	0.0299551976239115	0.0387868271075565	0.021908198112604	0.130658413850522	0.237454648821376	0.0330275346663219	0.0738951628997356	0	0	0.00630465858107541	0.015	0.283579498684449	0.964960279359439
TCGA-69-7763-01A-11R-2170-07	0.147071133413167	0	0.173496317341654	0.0777909080771969	0	0.188214256440857	0.00962792285503795	0.0207953545952043	0.0182231443497785	0	0	0.0130357237654049	0.0211602840610014	0.0879460810036122	0.0181376602004902	0.137497520135438	0	0.0255265964821142	0.0589320809786629	0	0	0.00254501630037986	0.003	0.430391665783057	0.90257627919952
TCGA-05-4410-01A-21R-1858-07	0.0836450724219167	0	0.283777253800683	0.128179477580221	0	0.0971201625187645	0.0674447633980429	0.0402195331854971	0	0	0.0141035045179966	0	0.00725944846874383	0.0520114469647518	0.0929201099225541	0.0816247478624327	0.0158548325116464	0.000261495220240861	0.0355781516265088	0	0	0	0.002	0.4964105637371	0.868586859653876
TCGA-95-7039-01A-11R-1949-07	0.143467040730342	0	0.0283292479111041	0.171356904035975	0	0.155791233137621	0	0.00382729864391856	0.00364642866228695	0	0	0.0274109361945398	0	0.169074937600823	0.12451341013518	0.112735134677457	0.00280862371524936	0	0.0570388045555033	0	0	0	0.015	0.28263603457301	0.971843358963115
TCGA-MP-A4TC-01A-11R-A24X-07	0.0542541730981964	0	0.035725424597357	0.120019428894689	0	0.0995484578663158	0.0679929517532659	0.0254511420657585	0.0213349494918539	0	0.0167663171545072	0	0	0.275889103669753	0.0791686529930152	0.139971644232917	0.0291307385058155	0	0	0.0328945430580876	0	0.00185247261846804	0.028	0.218839233170057	1.00020658755042
TCGA-62-A46S-01A-11R-A24H-07	0.102507776846249	0	0.203712385840604	0.0820603982563585	0	0.164903417671909	0.0157218665868341	0.0130291265225413	0.0278981637617127	0	0	0.0140284256290656	0.0122007536037955	0.0714089479921282	0.0723468332401005	0.0842765082157312	0.0674809755997074	0.00559175016051192	0.0449630289193409	0	0	0.0178696411534106	0.002	0.485235147467455	0.873759491497691
TCGA-95-A4VK-01A-11R-A262-07	0.196553942022404	0	0.0433258628484797	0.12543383026566	0	0.217310051461305	0.016557639447685	0.0601786950280546	0.0220585840121058	0	0	0.0148711827009225	0	0.121817659494533	0.0778692571456883	0.0507055864001634	0	0.0182165207773168	0.0351011883956817	0	0	0	0.00900000000000001	0.358090080894449	0.9384206977728
TCGA-49-AARO-01A-12R-A41B-07	0.175631970774863	0	0.0745782374389818	0.0565615027739531	0	0.136508436731683	0.0222586226737752	0.0426322376509526	0.0164929366311327	0	0.0116131849419636	0	0.0072361151861305	0.227579610887174	0.0340004681217572	0.094654009384006	0.0564728852882164	0.0266429856286028	0.0166526817053467	0	0	0.000484114181461044	0.003	0.437325182633713	0.8986447520336
TCGA-55-7994-01A-11R-2187-07	0.0236142733702066	0.00171710111898036	0.00318446526726101	0.214929735264245	0	0.0359831392379767	0.0808308338638327	0.0317966505413657	0.0219107278841802	0	0.0529580642301129	0	0.00124246908056406	0.158899481721169	0.122712897412403	0.168889645441917	0.0273159199178008	0.0177809293852602	0.036233666262725	0	0	0	0.012	0.307782088729057	0.959816489808165
TCGA-49-6743-01A-11R-1858-07	0.164735935857808	0	0.121902369003049	0.0849160097266478	0	0.175215574979443	0.0112376645710576	0.0191067375039958	0.0140402183735221	0	0	0.00150035519339968	0.0102630188931457	0.190439554296013	0.0801575621891503	0.104769418732154	0	0	0.0146612534126287	0	0	0.0070543272679848	0.003	0.441684694164067	0.896618391986145
TCGA-78-7149-01A-11R-2039-07	0.187722864728734	0	0.23110172474552	0.10384577800446	0	0.171644875358449	0	0.0174787952609911	0.0100501326709603	0	0	0.0224514693337204	0	0.0525247833641822	0.0683167337638598	0.0531370480394272	0	0	0.0731584873518637	0	0	0.00856730737783227	0.001	0.533493500109397	0.845147394602492
TCGA-44-7660-01A-11R-2066-07	0.0662306270303294	0	0.0164483553631627	0.0905877233743681	0	0.185546456567223	0.00571400936603587	0.0806398497894183	0.0458744951214899	0	0.00160973127998236	0.0152366477232047	0	0.130589055157501	0.105957782456937	0.160506906103577	0.0656833362967596	0	0.029375024370011	0	0	0	0.071	0.146537011430116	1.02735242005827
TCGA-53-7626-01A-12R-2066-07	0.125325934657666	0	0.0930248722619039	0.11590047999128	0	0.264450667392471	0	0.0528739778626814	0	0	0.00325965353445051	0	0.0248889829402092	0.065323082746191	0.0591607811653619	0.112393430106981	0.021924008428479	0.00766217158063404	0.0231564278889795	0.0163425431822493	0	0.0143129862604622	0.01	0.335201999224778	0.947022999546918
TCGA-44-8119-01A-11R-2241-07	0.134601642866457	0	0.137972045244886	0.0569798604870561	0	0.125474972993994	0.0371734348475223	0.00292317785671236	0.0144865486085722	0	0.0211127687074364	0.0154937294904242	0	0.26716236471828	0.0509622014505289	0.110922786356663	0	0	0.0222027577548121	0	0	0.00253170861665431	0.00900000000000001	0.349766692957563	0.943345115590932
TCGA-44-2656-01A-02R-0946-07	0.0917155445794896	0	0.127508508460334	0.174488842878192	0	0.137531285075703	0.0389770733862678	0.0313094449399343	0	0	0	0.0352289556699857	0.0153875223751508	0.0376750319654735	0.0757107978595874	0.121297042343108	0.0257899432756803	0.000593348452455084	0.0781918034343417	0	0.00415940877105756	0.00443544653323896	0.00900000000000001	0.352819135655325	0.937879929364972
TCGA-78-7153-01A-11R-2039-07	0.114492713681252	0	0.109396118749276	0.203355894417768	0	0.128507998413287	0.00844617533866302	0.0295089770302001	0.0406197902075955	0	0	0.051419849479223	0.0178405296636475	0.0561716076742033	0.017522108950945	0.109515916167777	0.0151565889201729	0.00982929326338482	0.0880274428697943	0	0	0.000188995172810664	0.01	0.326505870670814	0.951548566137141
TCGA-55-6987-01A-11R-1949-07	0.056193161025825	0	0.126054056827272	0.218515159525524	0	0.038231164607961	0.0956926671852021	0.0393038538310711	0.00826781412637909	0.0144781230019994	0.027794253086183	0	0.00160123018395899	0.1425068884574	0.132118664954028	0.055848380086888	0.00713171154556501	0	0.0333235445699694	0	0	0.00293932698477372	0.011	0.315938931836181	0.95774444621868
TCGA-78-7539-01A-11R-2066-07	0.050947849084909	0	0.0388897185365747	0.172613821229718	0	0.177099370425804	0.0480378612423363	0.0356913301467022	0.0397513822858068	0	0	0.0236788949939647	0.0133642664684923	0.0419916860058614	0.0639316976762579	0.125020386779421	0.0754948655007099	0.0337536079939765	0.0558228958338974	0	0	0.00391036579556747	0.015	0.274656382677373	0.970207029385108
TCGA-83-5908-01A-21R-2287-07	0.0888311620966891	0	0.0163691906441383	0.277443354217287	0	0.0719980232305933	0.161837121398624	0.0542587358737733	0.00318858896782479	0	0.0528099718948939	0	0.00968317589990661	0.0420202484486278	0.0955188377850307	0.0529443512805744	0.0627080712669757	0	0.0103891669950613	0	0	0	0.00700000000000001	0.387798839880957	0.923465526291976
TCGA-95-7567-01A-11R-2066-07	0.0961943345771339	0	0.146638615539889	0.119497257226905	0	0.198373052881945	0.0336334514023505	0.0353841190353837	0.0262822658694642	0	0	0.0209811437479775	0	0.0266100950526615	0.0646283443795845	0.174334693553651	0.0217519195527902	0.0202854912126323	0.0124786447019225	0	0	0.00292657126570885	0.01	0.328854790600582	0.95142314902061
TCGA-55-7574-01A-11R-2039-07	0.17840535890078	0	0.0938430533961017	0.138886072243574	0	0.217555766389255	0.049276248064812	0	0	0	0.0107193559688552	0	0.0108291058777001	0.100727137520935	0.0388843471977646	0.0898806576604852	0	0.0193719414248842	0.0477560436300982	0	0	0.00386491172475413	0.00600000000000001	0.396850383181558	0.918297357072367
TCGA-44-7667-01A-31R-2066-07	0.0146660578089794	0	0.0208295358763176	0.0759467535663948	0	0.116309986902863	0.00781405131442663	0.0222079128618513	0.00244398259242762	0	0	0.0835047045210193	0.00280189174764076	0.395877873373182	0.064270010622381	0.179819765418113	0	0	0.0129863104072514	0	0	0.000521162987152439	0.137	0.0875661678356639	1.08422538016169
TCGA-75-6205-01A-11R-1755-07	0.0267516182359883	0	0.00724474994920617	0.0915943915078851	0	0.255966946337319	0.0417317510128998	0.00118878033186415	0.0137252105275879	0	0.0192526378996677	0	0.00163109234389598	0.108381479436448	0.0816546902677162	0.258379148573925	0.0250882767836483	0	0.0525313600290252	0	0.00974781419298597	0.00513005256993734	0.103	0.114420922282857	1.03823358892347
TCGA-69-8254-01A-11R-2287-07	0.0252560959021979	0.0124526402147694	0.114610296148539	0.0941526260848378	0	0.263050923458644	0.0203576958131629	0.0238487203895082	0.0200915761989185	0.0125587152930121	0	0.000257840047252136	0.00157101879412866	0.0450297654835314	0.103393408513265	0.11438611281527	0.0738370657086163	0.0071862545932121	0.0385097297642538	0	0	0.0294495147768817	0.016	0.265167850465185	0.976288207288104
TCGA-44-A47G-01A-21R-A24H-07	0.0529094195829072	0.0054452805468867	0.105772204681631	0.146268412042207	0	0.193546688804505	0.081121809272353	0	0	0	0	0	0.00885981613364392	0.114960949104128	0.0503848751342404	0.113285738931446	0.0556103450426807	0.0102556504009883	0.0483132515124826	0	0	0.0132655588099001	0.011	0.3116667395706	0.953768470188241
TCGA-44-2668-01A-01R-A278-07	0.0395860154287043	0	0.023181210681119	0.0299070450140945	0	0.13723014700708	0.0934080110524211	0	0	0	0.0165468149396872	0.020346287220991	0	0.287724185494973	0.058089097111167	0.0775933699490549	0.000408419449656238	0.00901636993298177	0	0.164036062821641	0	0.0429269638964292	0.02	0.239883654414332	0.996961656463153
TCGA-44-6775-01C-02R-A277-07	0.122814418523565	0	0.0206381915761704	0	0	0.359815562536715	0.0179040230665098	0.00653621320630556	0	0	0	0.0353062585946686	0.0131064436090874	0	0	0.15549079692149	0.0220849628311461	0.0597277010814096	0.123399925970915	0	0.0566548095415929	0.00652069254042426	0.031	0.211057246584445	0.994059226365812
TCGA-78-7163-01A-12R-2066-07	0.270585570861271	0	0.0416740730500001	0.155972675811137	0	0.16326017512979	0	0.0421581942481411	0.0312787890090326	0	0	0.0806530632397131	0.0105475088939229	0.0505528413619767	0.0129357056198672	0.0306145175982358	0.000418907371879283	0.0138239163416745	0.0955240614633591	0	0	0	0.00900000000000001	0.352273960032767	0.946128070527989
TCGA-91-A4BC-01A-11R-A24H-07	0.0890833302165332	0	0.118554610200236	0.343623239153882	0	0.0573195761469644	0.147608774791769	0.0352066518596884	0.00969875159635502	0	0	0.0132096244852039	0.0039768529787589	0.0421453227731332	0.031908572995069	0.0606350422675911	0.00130451032850919	0	0.042727971296066	0	0	0.00299716891024157	0.01	0.337286206761957	0.951492825418213
TCGA-55-5899-01A-11R-1628-07	0.0338314626163961	0	0.00316638406237864	0.0914752575165367	0	0.132786697346529	0.0750331770962427	0.0300141243367888	0.0253898590824199	0	0.0377092452056048	0	0	0.273512031489643	0.0591141177190842	0.194761133863665	0.00238655649594691	0	0.0408199531687649	0	0	0	0.085	0.131504227350241	1.03884514874101
TCGA-J2-A4AD-01A-11R-A24H-07	0.293345490932376	0	0.0869794860608268	0.0572692404586051	0	0.161177812917892	0.000726062926998002	0	0.00278383106201054	0	0	0	0.000329657532971063	0.173586508321091	0	0.084044231059658	0	0.0418242510587054	0.0975107582769168	0	0	0.000422669391949381	0.004	0.41479083900571	0.911805060210889
TCGA-69-7974-01A-11R-2187-07	0.0695123737462662	0	0.0246006706240818	0.0912938834667779	0	0.173141608158793	0.0438049615869095	0.0235657832321959	0	0	0	0.0365007690468323	0.0230503001070942	0.0999167081089034	0.0435169424106993	0.19408606353036	0.0956372825214849	0.0148455456804814	0.0584052207484593	0	0	0.00812188703066031	0.016	0.258989998186453	0.973219896026501
TCGA-69-7980-01A-11R-2187-07	0.0466017696645483	0	0.00202761420300135	0.146733814963964	0	0.181529503653741	0.0757697575451806	0.0738317658058026	0.020496715038006	0	0	0.00509666705124324	0.0448188958989058	0.0513037207110994	0.12095978945934	0.153638831047322	0.00490190811340828	0.000891204167796224	0.0581527236572381	0	0	0.0132453190194033	0.02	0.240295126700082	0.987969613155445
TCGA-05-4417-01A-22R-1858-07	0.0559438319520538	0	0.103474142610084	0.0834472524450357	0	0.185111540229047	0.0986897108211726	0.0269177733399107	0.0240474203124708	0	0	0	0.00229174321859334	0.140724472745298	0.036465202346861	0.0833575452085032	0.0742163088615407	0.0330367640410376	0.0363483617811766	0	0	0.0159279300872143	0.012	0.307304544749526	0.955155668529135
TCGA-75-5122-01A-01R-1755-07	0.0145320472854879	0	0.00469598126529557	0.307010221898008	0	0.0940402283741986	0.0396866994944095	0.0250642444363568	0.00100550421341026	0	0	0	0.0271221380166674	0	0.0509736548260026	0.268379492909486	0.115114035804758	0	0	0.0364280683831823	0.0133118136859642	0.00263586940677342	0.00600000000000001	0.404024380599728	0.914367827354028
TCGA-05-5425-01A-02R-1628-07	0.0831506647860328	0	0.0819758357941277	0.17658361433111	0	0.0854233597316475	0.0869466754125469	0.0024441872468412	0.00813715054691383	0	0	0.00354826008288722	0.0060082126529593	0.0874822231225208	0.120151450929579	0.146119195922273	0.0242803041415355	0.0123275341123801	0.0485554410716275	0	0	0.0268658901150182	0.012	0.300248626936841	0.959480653825082
TCGA-44-6146-01A-11R-1755-07	0.0162640875730351	0	0.0199728432525194	0.161906089913804	0	0.32647536565074	0.0127507949715642	0.0133725821084641	0	0	0.0204338597179929	0	0.0282808403463188	0.0181093238073421	0.0863425994034616	0.0955842165507024	0.0996954563878125	0	0.0664027373271664	0	0	0.0344092029890769	0.142	0.0853285804135095	1.05566426746367
TCGA-67-3770-01A-01R-0946-07	0.074167062104996	0	0.0100776667426842	0.0630089073107793	0	0.252291192842548	0.0186617443536961	0.0238462250010125	0	0.0467284711358163	2.93918019575833e-05	0	0	0.067734165956849	0.0624756739550221	0.206171985105066	0.0276247278536965	0.0484513999757685	0.074988916588283	0	0	0.0237424692718254	0.00700000000000001	0.386659900258461	0.921511038958752
TCGA-MP-A4T4-01A-11R-A262-07	0.017510300221233	0	0.0459294673276611	0.180481569177188	0	0.174308339146777	0.0662735314892393	0.0521160172266062	0.0403425146956238	0	0.0244098413146072	0	0	0.130357681319848	0.110189545749194	0.115826206733161	0.00886014354497209	0	0.0333948420538892	0	0	0	0.104	0.113178857298369	1.0468233769142
TCGA-05-4403-01A-01R-1206-07	0.165542181130867	0	0.0279213541070546	0.0228182476533782	0	0.169293714363958	0	0.00661314775426471	0.00539193927153658	0	0	0.0270040798301353	0.033331589646954	0.182675464378813	0.0564090300225603	0.156538616962561	0.0283785423034504	0	0.11467430205305	0	0.00340779052141774	0	0.00900000000000001	0.35916847717789	0.933723550989775
TCGA-97-7938-01A-11R-2170-07	0.131165420853729	0	0.0482259067636445	0.13860437441057	0	0.150100118167233	0.0268095229160473	0.0250188155735678	0	0	0	0.00996602423682216	0	0.12546385423486	0.0526636493310412	0.0929009197720514	0.0887741252325855	0.010022140865871	0.0709192194443519	0	0.013480094665713	0.015885813531912	0.016	0.263966060361284	0.972433373310374
TCGA-62-A46P-01A-11R-A24H-07	0.14540040310759	0	0.180524516480729	0.0750707175113341	0	0.113051654214917	0.00114202388496577	0.0440151726125203	0.00993210316118527	0	0	0.0299882249976849	0	0.0726885730367766	0.0109460542550214	0.223006801605252	0	0.041478257946476	0.039984316783281	0	0	0.0127711804022666	0.002	0.463232660649098	0.885477313841431
TCGA-NJ-A4YF-01A-12R-A262-07	0.193741021298365	0	0.0713313494020004	0.0655626364894423	0	0.0904822298651101	0	0.0465019979030133	0.0319432361637416	0	0.0157143121299906	0	0	0.30537447693417	0.0373101283282098	0.110798277923801	0	0	0	0.02386749756421	0	0.00737283599794612	0.005	0.410535334308938	0.913465218903939
TCGA-50-5055-01A-01R-1628-07	0.122514362459987	0.0417681519688734	0.117932238833697	0.149014014235904	0	0.0865064931494775	0.0248786117270428	0.0344024078601153	0.0606757976129412	0.00590928161819374	0	0	0	0.136557640056032	0.0425942935037733	0.0750400709721796	0.0609908438428373	0.0072921336161331	0.0339236585428136	0	0	0	0.002	0.448420478136344	0.893061780696339
TCGA-44-6776-01A-11R-1858-07	0.0562280798466972	0	0.0888429540014908	0.096614337123607	0	0.270355613990513	0.0164609634653029	0.0426152023038055	0	0	0	0.0231542449036286	0.0267105041337791	0.022488443727602	0.0378246428349137	0.0725153959372203	0.117852150896293	0.0437669218719294	0.0790658857779225	0	0	0.00550465918529468	0.018	0.246082761732831	0.980944857493769
TCGA-62-8399-01A-21R-2326-07	0.137674524640456	0	0.103636400281471	0.112071203497579	0	0.1496312717436	0.02186617243051	0.0187391552272844	0	0	0.00744694346550003	0.0205100364036883	0.0467443655651286	0.0487625685646909	0.0546807148745937	0.109775959055414	0.0112103721346599	0.0593376063341753	0.0777889461418302	0	0.00338694003904047	0.0167368196003777	0.01	0.333658462404432	0.944882345283045
TCGA-64-5775-01A-01R-1628-07	0.0506677808078204	0	0.0212459872748403	0.053058518488886	0	0.139699849779062	0.000359639163508804	0.0149947175117016	0.0296353361706351	0	0	0.0265967286803212	0.0215937506899234	0.262698933489509	0.0407059535924037	0.314768653552001	0	0	0	0.00478229883251747	0	0.0191918519668696	0.055	0.165832557908948	1.03320064361419
TCGA-86-8672-01A-21R-2403-07	0	0.00426042101703116	0.0494682013864819	0.284997518624656	0	0.0296883527894648	0.135688804605336	0.0488568870862285	0.02768371464906	0	0.0250771989086385	0	0.0053995055205224	0.133006612441951	0.0569588678708572	0.163139418606916	0.0182933754429164	0	0.01647777430984	0	0	0.00100334674009946	0.105	0.112969394117888	1.04289580970228
TCGA-64-1677-01A-01R-0946-07	0.0752351904802512	0	0.167549904177821	0.124772143101941	0	0.0796101908373144	0.170013630438626	0.0486501763293975	0.00538305423579591	0.0162559748217497	0	0	0	0.09525694839799	0.131563967355429	0.059437407043241	0.00939497894414009	0.00433337560489096	0.0117167730046674	0	0	0.000826285226744925	0.00900000000000001	0.36094094177801	0.937561187771486
TCGA-93-A4JO-01A-21R-A24X-07	0.139973871452785	0	0.0622111694674193	0.109176961574942	0	0.231175579976536	0.00681685672774328	0.0275190294119638	0.0254647091382401	0	0	0.00191364418751214	0	0.131516773886317	0.0824738212184654	0.139125932213923	0.00648315427823926	0	0.0330418677347022	0	0	0.00310662873121266	0.01	0.331558644697541	0.948363761105365
TCGA-NJ-A4YP-01A-11R-A262-07	0.0752898434027401	0	0.0886588344252343	0.0868999991391827	0	0.181553231042393	0.0281171554739232	0.0394210845498766	0.0180399238661463	0.0121486482099412	0	0.040901155729689	0	0.162608897803277	0.0546112129458098	0.139727853484006	0.00279602772884686	0.0435505177513718	0.00906600925823459	0.00251974055121855	0	0.0140898646381083	0.012	0.305571033760167	0.958784746954945
TCGA-05-4389-01A-01R-1206-07	0.0443603738271261	0	0.00324686896600897	0.261873022484133	0	0.0410794481379776	0.075467133051946	0.021691349028264	0.0481930421313717	0	0	0.000440555394530926	0	0.0865182244440515	0.101472651715121	0.121640157820587	0.119134185254545	0.00482207174183666	0.0660895688873198	0	0	0.00397134711518124	0.015	0.271800809786939	0.971701238167602
TCGA-97-8171-01A-11R-2287-07	0.0755020640104757	0	0.0621840548706759	0.0145915039619103	0	0.129006463338948	0	0.0342891723078669	0	0	0	0.0151171123092473	0	0.318118746739814	0.0110812249756127	0.251658030344263	0.0111975547298461	0.0302546388625809	0.0468315668433118	0	0	0.00016786670544645	0.013	0.292009606541518	0.973738203135536
TCGA-05-4425-01A-01R-1755-07	0.0194314549886139	0	0.0032263948963802	0.0502425093309517	0	0.199814705157405	0.0257097472016966	0.0134060072607545	0.00554951906186875	0	0	0.0114006378900288	0.000538953158713213	0.214091978694713	0.0597752071427431	0.246471288005594	0.133506453416704	0	0.0168351437938347	0	0	0	0.001	0.572182820720023	0.829056949521158
TCGA-44-6147-01B-06R-A277-07	0.225174829834429	0.0115852466913421	0.0131413860429767	0	0	0.445847847013568	0.0239606765818155	0	0	0.000651855139670651	0	0.0013271501281419	0	0	0.0301440423963137	0.115228371959954	0	0.0659371305104948	0.0294596722954946	0	0.037316605015211	0.000225186390588117	0.012	0.306802186486894	0.964277839169744
TCGA-91-6835-01A-11R-1858-07	0.0348874877634244	0.0420363280395084	0	0.142441876087243	0	0.191620203634962	0.040236206599701	0.0260862655268674	0.0403930595892354	0	0	0	0	0.2339482835885	0.0762967401925136	0.115681364960556	0.0315935898549827	0	0.0247785941625057	0	0	0	0.001	0.51373743952209	0.860263465504608
TCGA-55-1592-01A-01R-0946-07	0.0983805109124618	0	0.0946085168335315	0.0512979285338474	0	0.12464799800921	0.0091845359592745	0.00417178526109248	0.00954148567091346	0	0.0257564017622968	0	0.0506448064247414	0.222881373256492	0.0451235087067511	0.117608107262915	0.0860823329091072	0	0.0526588997497946	0	0.00261682546567046	0.00479498328190012	0.00900000000000001	0.345926617693756	0.940156581444524
TCGA-69-7760-01A-11R-2170-07	0.0691064337818178	0	0.0169599084640999	0	0	0.115251648851916	0.00833150475993616	0.0462134500784152	0.0171433756905843	0	0	0.00471550166921864	0.0109777813859966	0.180616071070169	0	0.107964344838885	0	0.363934074842525	0.0514573233364015	0	0	0.00732858123003474	0.043	0.188019355915683	1.02797313644881
TCGA-64-5778-01A-01R-1628-07	0.0724890628646165	0	0.102629125239793	0.230315690584269	0	0.0989875814711218	0.108952036958437	0.0284139799009196	0.0468867200120735	0.00137607367479941	0	0	0	0.0701940481129067	0.129951616332808	0.0825066598025385	0	0	0.026926390563283	0	0	0.000371014482434101	0.01	0.318291819586537	0.957731966383022
TCGA-55-8620-01A-11R-2403-07	0.0579581762929223	0	0.0547891464387159	0.165251338637406	0	0.130168716430943	0.0707082102282451	0.043154316249307	0.0313779153568161	0	0.00369464453174284	0	0	0.225903934742999	0.0930271800735891	0.0896959876872277	0.00858571083551569	0	0.025469251426483	0	0	0.000215471068086337	0.049	0.177342300480489	1.01686080658762
TCGA-53-7813-01A-11R-2170-07	0.129537693610632	0	0.340956598363055	0.166269552616482	0	0.0438379270110461	0.139897755518855	0.0254285686087639	0.0102473185599228	0	0	0.0195469460277861	0.0130604386392207	0.0290768202166163	0.0336456480857407	0.0146999499567865	0.00295083313667738	0.00604507457511682	0.0247988750732981	0	0	0	0.002	0.477343157880653	0.892003802229263
TCGA-55-6982-01A-11R-1949-07	0.0185486223039658	0.026889685150792	0.0440780179858562	0.0646920874098034	0	0.102030694098599	0.0180074427782596	0.0364201870899379	0.0289875952891562	0	0	0.0179591337925238	0.000741985891462119	0.212656087419291	0.122322982846852	0.165655906320438	0.0609658002112758	0.015643952903393	0.0615438325785534	0	0	0.00285598592984068	0.0590000000000001	0.158142754440929	1.02319174835209
TCGA-55-A491-01A-11R-A24H-07	0.13402479478491	0	0.201498242972296	0.105072028036564	0	0.0490151474985293	0.0305336737981419	0.017171794283818	0.0297459993425361	0	0	0.0385222166689273	0.00389667812027009	0.197323600289249	0.0642422050875433	0.052853846553599	0.015603460903225	0	0.054569917220346	0	0	0.00592639444004495	0.002	0.472766197620979	0.880568154160487
TCGA-55-8094-01A-11R-2241-07	0.119719159935635	0	0.0643269630837226	0.114256605163816	0	0.0575129971489598	0.0284500944328923	0.0839147397223354	0	0	0	0.0363577532280729	0	0.109004681351253	0	0.0967497754587946	0	0.247002845493851	0.0409373695021037	0	0	0.00176701547856474	0.155	0.0813522201859489	1.05620182480749
TCGA-62-A46R-01A-11R-A24H-07	0.119553815094578	0	0.0221938063036236	0.0954375307962703	0	0.206761891244696	0.0333822823622188	0	0.0174649313164293	0	0	0.056841341572581	0.0566893729802144	0.0387548142853257	0.00339976190356687	0.110396814530138	0.0104165936537105	0.0920325530109857	0.135801488494727	0	0	0.000873002450935137	0.016	0.257408441175994	0.974645637974758
TCGA-78-7542-01A-21R-2066-07	0.0635151192882852	0	0.0472287654709718	0.106331448193391	0	0.0929147407095846	0.0739484621093284	0.0469497058648282	0.0334340266652878	0	0.0258032112973251	0.00874012668074526	0.00443282562643221	0.0765567077835593	0.154267253153578	0.0765332244822011	0.0492044640845225	0.100913566855749	0.039226351734211	0	0	0	0.036	0.20589432747545	1.00687398939876
TCGA-86-8073-01A-11R-2241-07	0.0340542214980972	0	0.00522244593746948	0.0874593897826946	0	0.220765706741078	0	0.0292398970215459	0.0154143363081588	0	0	0.011498489497421	0.11401351939568	0.074131765465881	0.068335565818036	0.232866404271267	0.0533389849544448	0	0.052731175732841	0	0	0.000928097575384641	0.045	0.186573386743279	1.00534156223171
TCGA-49-AAR9-01A-21R-A41B-07	0.0485848740953137	0	0.0105361101667137	0.127948600558231	0	0	0.000692174682081185	0.0940683545051904	0.0224868386915142	0.0662549886811147	0	0.0225655275225733	0	0.440553145312978	0.0737749330101295	0.0495094475121715	0	0.0416797138072015	0	0	0	0.00134529145478671	0.00900000000000001	0.352961176824975	0.9499076725942
TCGA-91-6848-01A-11R-1949-07	0.0672617078523415	0	0.0938783089407171	0.0902373750646258	0	0.246998861905623	0.0480051154268107	0	0	0	0.00636031714312153	0.00728809275926683	0.00505112663599099	0.162700598422171	0.1072157699944	0.120190325180735	0.0179763402803239	0	0.0203658564628922	0	0	0.00647020393098087	0.018	0.25003052380529	0.984096092096832
TCGA-05-4424-01A-22R-1858-07	0.0864860565818392	0	0.0583190084629159	0.07175511669848	0	0.204348859050851	0.0269507186317241	0.0191200569775031	0	0	0.00179788602533986	0	0.0431015589307176	0.125979731982814	0.0921342653319851	0.18165204939749	0.0307460355204581	0.0061335533675023	0.0454710611803875	0	0	0.00600404185999196	0.011	0.30787109317378	0.955295189678773
TCGA-55-7227-01A-11R-2039-07	0.0514067043663264	0	0.00257813010262124	0.0678327192340692	0	0.181752773894913	0	0.00862049224029976	0.0663508127895412	0	0	0.0567959675091012	0.0126818457621247	0.119392374399776	0.0897158394258074	0.0893606881841023	0.143567820079458	0.00527813339778516	0.100839316798009	0	0	0.0038263818160644	0.027	0.219389645022294	0.991303627120849
TCGA-55-A48Z-01A-12R-A24X-07	0.071138740001803	0	0.212870935147305	0.0714522163615319	0	0.111741628205715	0.00579818278510853	0.0142518024269101	0.0528928989761156	0	0.00768776466724889	0.0022855137338188	0	0.204810967106056	0.0627734370745441	0.131747987887922	0.0281157661121167	0.000701397679164323	0.0217307618346397	0	0	0	0.002	0.475901089258401	0.878837687851455
TCGA-MN-A4N4-01A-12R-A24X-07	0.147729546045478	0	0.0865227523537532	0.0197918989556952	0	0.0401523444209358	0.017231903952731	0.0187547429975569	0.0233110796664296	0.0247769473317433	0	0	0	0.438533516819079	0.0317726938045588	0.105961552774378	0	0	0.0421219798102945	0	0	0.00333904106736586	0.00800000000000001	0.372286778455405	0.93998042102616
TCGA-49-6744-01A-11R-1858-07	0.108817842216124	0	0.0874943067264448	0.112099924678005	0	0.225776922062866	0.0247868888931836	0.0057158481806521	0.00700087050839542	0	0	0	0.0196328872485733	0.0686676443940971	0.0450873969777766	0.0866962639153203	0.0877413150900025	0.0461781854701359	0.0677948173641498	0	0	0.00650888627427347	0.00900000000000001	0.35500589224122	0.935205935562177
TCGA-73-4676-01A-01R-1755-07	0.0128324943059738	0	0	0.0799784191235141	0	0.119776575365595	0.0229383312014419	0	0.00624967531791046	0	0	0	0.0584515925289662	0.179238501699731	0	0.293643217735501	0	0.0798587525129265	0.118572795819296	0	0	0.0284596443891428	0.011	0.31031441431692	0.957801312905316
TCGA-38-4630-01A-01R-1206-07	0.0965154896283172	0	0.0276704051537914	0.13372409049097	0	0.222017259626387	0.00903551346325229	0.0013660569441179	0	0	0.0139651429972137	0	0	0.230140778754747	0.0953758691350289	0.147989443420905	0.011908894199219	0	0	0.01029105618605	0	0	0.036	0.205864520647047	1.00818020047528
TCGA-75-6207-01A-11R-1755-07	0.0186870798121081	0.0183845604400399	0	0.125203938628149	0	0.22314305525554	0	0.0236442008866101	0	0	0	0.00278411559512959	0.0532890053112091	0.15744977285156	0	0.157842145465587	0.0298265460073077	0.121451756977274	0.0408795857032255	0	0.00731789525834638	0.0200963418079143	0.0649999999999999	0.151132285192558	1.02355184503533
TCGA-86-A4P7-01A-11R-A24X-07	0.100989804182655	0	0.140481045009182	0.113247355542707	0	0.155172865818093	0.0107744292626364	0.053123850099355	0.00947097868141518	0	0.00584304555109457	0.0173786387923745	0.00641771312699713	0.139207429452964	0.0268416245334732	0.165084159212477	0.0134277095153596	0	0.0390837866098802	0	0	0.00345556460933658	0.00700000000000001	0.38394386110093	0.92432677199743
TCGA-05-4405-01A-21R-1858-07	0.175538615699033	0	0.143110294780335	0.0168360463793413	0	0.0995928665141004	0.0147634381866466	0	0.0273032922761617	0	0.0161629369450624	0	0	0.293065196280753	0.00387911179902502	0.133871392541208	0	0.00746214265011762	0.0677629338510406	0	0	0.000651732097174921	0.004	0.415802954986699	0.912234576132821
TCGA-75-7027-01A-11R-1949-07	0.0782128926622958	0	0.0576552429751666	0.0845074680392239	0	0.15869715751534	0.0570995461450543	0.032139128423139	0.0420781987892508	0	0.0299638226285737	0	0.00389414658761505	0.18923205823952	0.062910894870649	0.12998541813741	0.0243001330530335	0.015124418926159	0.0341994730075695	0	0	0	0.037	0.199772788570855	1.00114647664563
TCGA-97-7553-01A-21R-2039-07	0.0620057430016716	0	0.0345403721391538	0.109813294660947	0	0.154645412118774	0.0199728868753545	0	0	0	0	0.00468515475866817	0.0197163386198852	0.260989399543135	0.0512441914446835	0.138330762179915	0.0571799270670536	0	0.05455360581691	0	0.00201031980764927	0.0303125919661996	0.019	0.243465658492356	0.986275540010473
TCGA-49-6761-01A-31R-1949-07	0.0732300909517981	0	0.0496196536208457	0.143976604575621	0	0.184799695931482	0.0679734853850147	0.0383152700668291	0.00823578781390988	0.0297918771345167	0	0.030337217153568	0	0.121303337680989	0.0875799843951903	0.111473448108072	0.00770751555291651	0.0194665147903849	0.0246554829781623	0	0	0.00153403386069959	0.019	0.24176798845517	0.987946047347375
TCGA-05-4382-01A-01R-1206-07	0.0383050883646286	0	0.0744198944109966	0.0472520398643537	0	0.164656228045552	0.0454912032693917	0.00418430511134065	0.0140648958632086	0	0	0.00575383135465485	0	0.20069575909442	0.0570813015369595	0.296661004329042	0.00646956074875655	0	0.0175981194539632	0	0	0.0273667685527316	0.055	0.169004851702006	1.02106377311978
TCGA-NJ-A4YG-01A-22R-A262-07	0.0445554765942206	0	0.061218473773736	0.063782657355643	0	0.158812844973127	0.00606801195851081	0.0777763103181679	0.0161016705316941	0	0	0.0470556824499161	0.014421811353005	0.0507825403957752	0.0329628840521594	0.168442760727628	0.135316571352846	0.0307859542777948	0.082042629326927	0	0	0.00987372055884892	0.013	0.294607377860125	0.95844150799821
TCGA-78-8662-01A-11R-2403-07	0.11925147938154	0	0.026961778363272	0.120657936862915	0	0.14578151339498	0.0207456165013762	0.118529568136998	0	0	0	0.0279022161507598	0.00472282703417882	0.143576802663247	0.113711788762299	0.121383314591479	0.0183590978106103	0	0.0184160603463435	0	0	0	0.082	0.135025775397384	1.03555213427133
TCGA-44-7672-01A-11R-2066-07	0.0336095076470132	0.0185853449722369	0.0787590585968649	0.0939249955591532	0	0.18684368040795	0.0687170131800166	0	0.0492219817492426	0	0	0.0311863669089342	0.0104442878169988	0.11708393497203	0.0712612246998267	0.105745932377805	0.0561243973755984	0.0136171328613544	0.0609301473687191	0	0	0.00394499350625532	0.028	0.213782693510855	0.992761823116891
TCGA-55-8619-01A-11R-2403-07	0.0560121224182737	0.0307311213011062	0.050263376572621	0.165750139225501	0	0.120347644219493	0.00895185380689597	0.0433745561108583	0.0287546129837594	0	0	0.0233895348443351	0.00785543640068707	0.111748034522324	0.0366673141708727	0.203724728908994	0.0170403608016355	0.00429246648148098	0.0568577533187809	0	0	0.0342389439123811	0.015	0.28091486099441	0.9669431750928
TCGA-50-5939-01A-11R-1628-07	0	0.0692892101231483	0.075914546650979	0.0318481856575788	0	0.216399266568043	0.0367764356182661	0.00620235277592751	0.00934024726249936	0	0.00468418843476071	0	0.00936906374229157	0.261324227645054	0.0649806304491799	0.162098769238191	0.000882170455545523	0.00803691991711346	0.0199967491503263	0.00651217795917564	0	0.0163448583519202	0.036	0.20680619318273	1.0045781004973
TCGA-97-8552-01A-11R-2403-07	0.0232161580041641	0.0519381970965301	0.000818269326526695	0.0594685015894468	0	0.195662330260066	0	0.0147640373349287	0.0070249661052094	0	0	0.0371176011784583	0.0569250950374063	0.0399357482600708	0.0276145944997827	0.204366743246695	0.16415771732793	0.0213872112673204	0.0884828049429083	0	0	0.00712002452255587	0.00900000000000001	0.347182384485503	0.937798330506026
TCGA-55-7726-01A-11R-2170-07	0.115204262654116	0	0.0685169005133589	0.0497232302931826	0	0.210887360026359	0	0.000185474571055248	0	0	0	0	0	0.07497658593519	0.0678518691065592	0.0899934193762983	0.269560572114544	0	0	0.0373946752925581	0.0024329681537141	0.0132726819630645	0.016	0.265753293279706	0.974078217112755
TCGA-L9-A5IP-01A-21R-A39D-07	0.0939107734080853	0	0.174008790380662	0.205721908867169	0	0	0.0852240906430088	0.0652751051972193	0.0113538369358297	0	0	0.0534112156262388	0.00775157134538112	0.121338630776737	0.0280149655669481	0.0369036805506615	0	0.0112879973904021	0.0468158684477328	0	0.016680968626738	0.0423005962371869	0.00900000000000001	0.366923040114507	0.934077691562836
TCGA-55-7995-01A-11R-2187-07	0.0424650314004256	0	0	0.176334637634109	0	0.117154923680409	0.0478425024454303	0.0285846822054296	0.0386524037870109	0.00976745090692774	0.000722825441872819	0	0.0103491089273871	0.327825505510888	0.125999637818193	0.0590810902735503	0	0	0.0152201999683666	0	0	0	0.001	0.554638094110606	0.834101627250856
TCGA-91-6847-01A-11R-1949-07	0.0550438613640088	0	0.0127671888000375	0.125409687308788	0	0.128497761374755	0	0.0436058970036156	0.0159848590374842	0	0	0.142225038767346	0.000753499369031464	0.19459970965802	0.0752180941872404	0.0500909653490549	0.0601749317473576	0	0.0901821090938256	0	0.00544639693943457	0	0.391	0.0221811560263113	1.08560471653782
TCGA-64-1681-01A-11R-2066-07	0.0373688094318566	0.0143632096060191	0.0270994359341269	0.0284636525944979	0	0.184706935804169	0	0.019703226127541	0.0290932533136094	0	0.00699549221405651	0	0.0098723663930097	0.109775311101819	0.125998937027229	0.0675987551676963	0.213920500310781	0.0288512659791211	0.0888199580629225	0	0	0.0073688909315456	0.013	0.293516120024333	0.961783238038399
TCGA-73-4659-01A-01R-1206-07	0.0677177137201186	0	0.0812455800466666	0.0306756282784939	0	0.148325178959475	0	0	0	0	0.000518074392310581	0.00361824860990077	0.00709725088016361	0.146918461912091	0.00842611213193142	0.285188583896041	0.0735810448627209	0.0345803299626733	0.0633347527034713	0	0	0.048773039643942	0.01	0.32968900379213	0.947857362164518
TCGA-86-A4P8-01A-11R-A24X-07	0.0656811427500658	0	0.00755241768015547	0.106847200867969	0	0.316928436071829	0.00814920486634147	0	0	0	0.010612616204206	0.023202644818925	0.0178026517301798	0.122401267227567	0.0411545151013262	0.180401906410898	0.00927988754318065	0	0.0871114483730774	0	0	0.00287466035427948	0.00900000000000001	0.352554442943745	0.937701495955021
TCGA-50-5045-01A-01R-1628-07	0.0617893545175054	0	0.0659053355873953	0.091816004715662	0	0.160544334554243	0.0389815492671765	0.0745901889522807	0.0285154769019633	0.00339102277918303	0	0.0117031782958843	0.00921935719059901	0.0243309723227444	0.0827502231941157	0.123466471333232	0.119186269446534	0.0187570027088337	0.0808899077427255	0	0	0.00416335048992188	0.034	0.2094582473792	0.993212479314136
TCGA-44-5643-01A-01R-1628-07	0.151999402305581	0	0.024675575493525	0.156991839835586	0	0.138636491089604	0.099103719490855	0.00119844980586217	0	0	0.0166337299060254	0	0.0117854560003501	0.123123086531861	0.0945074647333998	0.0989985358899833	0.0395610106675582	0.0153907562151303	0.0273944820346778	0	0	0	0.01	0.333497989475697	0.945273513503415
TCGA-97-A4M7-01A-11R-A24X-07	0.0404441869897327	0.0168981355666076	0	0.0631006094032671	0	0.254073743096318	0	0.0253097092426593	0.0616510034348295	0	0	0.0784057610930994	0.0496958047326784	0.0361356945150789	0.0442002439711076	0.121636293314366	0.083700682956916	0.00729957508376163	0.114035155118806	0	0	0.003413401480772	0.086	0.13063515138375	1.02825995091915
TCGA-86-8056-01A-11R-2241-07	0.156876235406086	0	0.00292898342098991	0.0654670745018367	0	0.189407633593895	0.00470165356933258	0.00473548039526956	0.0163744595519016	0	0	0.0357428512786054	0.0311540020173223	0.0869759750508639	0.0479097940605967	0.143886489053965	0.0689600626193602	0.0131557895802916	0.11545055626399	0	0.00807544767949391	0.00819751195619893	0.015	0.274669396980939	0.966876048326415
TCGA-50-5066-01A-01R-1628-07	0.0240194294546236	0.000206687896920533	0.0909725184250803	0.155563399552432	0	0.0811676637974076	0.148853541789135	0.0262615214589365	0	0.0183646360504293	0	0	0.00290294780261255	0.0847397173628064	0.0764224131024334	0.186342568412235	0.0738299751529837	0	0.0250516482957888	0	0.00530133144617538	0	0.028	0.218022936049607	0.990502270204371
TCGA-L4-A4E5-01A-11R-A24X-07	0.110680847831217	0	0.0355367626572002	0.111788172161988	0	0.174591202706655	0.0171778989975345	0.0141569949601226	0.0459920548540367	0	0	0.0278573312927067	0	0.243294619573052	0.0697552566821809	0.133901967838907	0.00987170562830987	0	0.00539518481609075	0	0	0	0.04	0.198308779928818	1.01009127476232
TCGA-67-3773-01A-01R-0946-07	0.080209762892258	0	0.0651551731334265	0.075248884848522	0	0.174285675687981	0.0134492827114896	0.0432881685541002	0.0115969161701838	0	0	0.0289977179028491	0.00165203572633531	0	0.0840349083710955	0.144961238752831	0.157182289217951	0	0.117836488155166	0	0	0.00210145787581035	0.00900000000000001	0.345911494842478	0.938217007282396
TCGA-78-7146-01A-11R-2039-07	0	0.0257967842168054	0	0.0328998076035716	0	0.21124110779196	0.106766566522206	0	0	0	0	0.00550480085261092	0	0.22654914270455	0.0824145882899371	0.189637631770283	0.0304790368225531	0.040990549374253	0	0.0423675728196384	0	0.00535241123163131	0.025	0.227282911408831	0.996713927608909
TCGA-86-8671-01A-11R-2403-07	0.0970029498622667	0	0.0527731503708697	0.130171332158882	0	0.1825677283398	0	0.0556850737408091	0.059794264230543	0	0.00215405967976346	0.00541693450342805	0	0.157819667079484	0.105986700920951	0.087603371957747	0.0113580626812501	0	0.0485075298122617	0	0	0.00315917466194419	0.00800000000000001	0.369758612286241	0.930901588759332
TCGA-62-A472-01A-11R-A24H-07	0.0668623505071846	0	0.0267410464558676	0.164744769767216	0	0.139289772552339	0.0316159244281531	0.046141604936785	0.0211864250903456	0	0	0.0487766166691191	0.00881272254584918	0.0323942996254387	0.0820796991573148	0.116964257980256	0.100494507750101	0.00432130134261122	0.107878191792349	0	0	0.00169650939907007	0.018	0.246859356697356	0.980357547855057
TCGA-78-7152-01A-11R-2039-07	0.142747361857219	0	0.0537488603090116	0.176023243924609	0	0.193477301741173	0.0398768912306915	0	0.0594284678832773	0	0	0.0257980727721641	0	0.0934926829209894	0.066836900650324	0.0811450675887888	0.0185068016269575	0	0.0435280555943866	0	0	0.00539029190040775	0.01	0.32327267586138	0.953010993966603
TCGA-44-7659-01A-11R-2066-07	0.113296789021349	0	0.128441625807033	0.0761149987094762	0	0.205598417048264	0	0.0197248648101976	0.0392358942017477	0	0	0.0272532889913586	0.012668887149348	0.0559706504001146	0.0285166818789778	0.119718518695206	0.0502177226441818	0.0532858619725805	0.0663542806233117	0	0	0.003601518046853	0.00800000000000001	0.371750177212149	0.928840994484255
TCGA-05-5715-01A-01R-1628-07	0.071268907478011	0	0.0196936008321318	0.0471009749163826	0	0.0956565320716159	0	0.000247565954438827	0.0251457021633684	0	0	0	0	0.454415782502123	0.0204999520503742	0.198620136051946	0	0	0.058973843457267	0	0	0.00837700252234143	0.002	0.45591594041538	0.894044525836401
TCGA-55-A48Y-01A-11R-A24H-07	0.104926638297186	0	0.173937955186495	0.0505811584231392	0	0.104020072452956	0.0336761374658903	0.0272866974371845	0.0250555581544155	0.00794634119680221	0	0.0148166282226444	0	0.283750173749178	0.035607553916993	0.0793941043932482	0	0.0116399878094072	0.0327805045239144	0	0	0.0145804887705465	0.00600000000000001	0.397029123596555	0.920765453691132
TCGA-86-8054-01A-11R-2241-07	0.0425893632700878	0	0.00107330385305036	0.0897830425464783	0	0.230277209849046	0.0462541464733903	0.0228075192603959	0	0	0.0276953397985637	0	0.00725584186724206	0.139865013292812	0.0406326997073056	0.144830936312745	0.103649732053313	0.0107725264644261	0.0699788431619936	0	0	0.0225344820891505	0.09	0.125787938917922	1.02767030998679
TCGA-44-2655-01A-01R-0946-07	0.152143241748921	0	0.0957423544626179	0.0344046719363607	0	0.186770253961388	0.0199729215587755	0.0337995757333768	0.0178158738892988	0	0	0.0160336842393588	0.00513947442711048	0.0304247307559936	0.0259009448533226	0.160947059356909	0.139825031852264	0.00590172358044527	0.056054662026961	0	0.0116016007884602	0.00752219482843761	0.00600000000000001	0.397226544048834	0.917072369312377
TCGA-78-7220-01A-11R-2039-07	0.163079371344676	0	0.0229330295396643	0.181709968751368	0	0.0997500265438592	0.0511370069932687	0.109827666595021	0	0	0	0.0198123768647484	0.00166618067232222	0.105223141642919	0.0597153452892576	0.0805076155017047	0.0520618767840551	0	0.0429024186769828	0	0.00414381222244693	0.0055301625777063	0.019	0.242510485434092	0.986258127118911
TCGA-91-6836-01A-21R-1858-07	0.0395053029541778	0	0.0587087595279742	0.153197893126499	0	0.189358522933012	0.102119709927458	0.0349733101451774	0	0	0	0.022044649825416	0.00683639133364394	0.138274398207999	0.0351433679584723	0.1139972746361	0.0367301988592953	0.0315950333448027	0.00944690284418333	0.00827324972720045	0	0.0197950346485881	0.056	0.162303464888559	1.01735352949401
TCGA-05-4420-01A-01R-1206-07	0.224882231267088	0	0.185267350104483	0.0473109746703931	0	0.133182171272628	0	0	0.0257813578154159	0	0	0.00833484242331965	0	0.0315221569400676	0.0154664631950274	0.156339436054297	0	0.00442061592344501	0	0.0170850384493888	0	0.150407361884447	0.003	0.44475723809609	0.899049979260715
TCGA-38-6178-01A-11R-1755-07	0.100247074264755	0	0.0559401499039201	0.0661156779866617	0	0.208602394861457	0	0.00944020647333779	0.0174614950794748	0	0	0.0182640649915859	0.0194608393942325	0.0841562447921627	0.0577047462814921	0.150353407371658	0	0.0581091115208704	0.151788115097454	0	0	0.00235647198093746	0.015	0.273381338299371	0.968269817509578
TCGA-78-8640-01A-11R-2403-07	0.0601340416316091	0	0.0548162793266126	0.131205663119386	0	0.133762352379268	0.0298239647537501	0.0896619055361328	0.0100915177583044	0	0.0187835197098393	0.0158649161538959	0.00544275650745594	0.219226123147167	0.0915166115762893	0.107735672901689	0.00592969217177816	0	0.0260049833268222	0	0	0	0.039	0.19854516040382	1.00762542417702
TCGA-67-3774-01A-01R-0946-07	0.0829071787823635	0	0.119676983025936	0.0994801057860312	0	0.21349606532983	0	0.0183264862028538	0.00584543649223562	0	0	0.0600218739382796	0.0230178161459333	0.0187067811127609	0.0652498190035994	0.149658893077985	0.0201361349082777	0.0224989031272277	0.0879194077510704	0	0	0.0130581153156164	0.00900000000000001	0.352390555337405	0.937313883123413
TCGA-86-7701-01A-11R-2170-07	0.120244336916802	0	0.230759515824208	0.0803108907542339	0	0.244568141878876	0.0508253012171343	0.0290513120236155	0.0288738214428116	0	0.0129742101828417	0	0	0.0538203940707168	0.0455526628270898	0.0490066320347248	0.0250390147375525	0.0128098857636865	0.0157193209641614	0	0	0.000444559361545564	0.004	0.414988371938722	0.915733973444417
TCGA-55-A48X-01A-11R-A24H-07	0.112347835797356	0.150931709656646	0.0516171454360205	0.0759611994306696	0	0.225329161457451	0	0.0155536915042572	0.0672138068572863	0	0	0.0163992430972242	0	0.105360396128961	0.0333567754552619	0.0719082147174095	0.030654147830229	0	0.0389648462276225	0	0	0.00440182640360506	0.00600000000000001	0.403629619575624	0.915872783343879
TCGA-55-8614-01A-11R-2403-07	0	0.0204003141584066	0.0448114134434186	0.0891123160520865	0	0.125847263029432	0.027415759157502	0.0349637355951455	0.0264947155197239	0	0	0.0495314434871626	0	0.274853514987566	0.101010303203712	0.0969324049026259	0.0235955596649071	0.0158023729361152	0.058921748453416	0	0	0.0103071354087799	0.119	0.102749311506062	1.04991706650526
TCGA-44-A4SS-01A-11R-A24X-07	0.0388419084728131	0	0.00614330767984606	0.153629658871469	0	0.266070944455279	0.0987611558911522	0	0	0	0.0346951533175425	0	0.00183097025253561	0.091024860269958	0.0746199216762177	0.173956617406168	0.0174354777878752	0.00151590460032625	0.0399801611556505	0	0	0.00149395816316736	0.039	0.198842538472222	1.00623639177988
TCGA-MP-A4SV-01A-11R-A24X-07	0.0516276981627132	0	0.129502131811817	0.133377975416823	0	0.141577080154807	0.0685155245388814	0.0257710321430189	0.0644862997971107	0	0.0418854190028224	0	0	0.109310080279217	0.0921031479994095	0.0962328595440786	0.00465162094498555	0.0101377915347812	0.029061540339266	0	0	0.00175979833026797	0.015	0.282971362070959	0.970659762766972
TCGA-97-8547-01A-11R-2403-07	0.0056453967382703	0.00162980129135267	0.00306896415015959	0.0187999656568057	0	0.0939580712671028	0	0.0405732788914582	0.0484108438386824	0	0.028599037602254	0	0	0.482931202014658	0	0.144765059664624	0.00916073374835021	0.0968455093004663	0.0255535321880023	0	0	5.86036478134654e-05	0.00600000000000001	0.39634810547286	0.932092714264562
TCGA-O1-A52J-01A-11R-A262-07	0.00615000748774127	0.0123648406870394	0	0.0201343648255323	0	0.0914071905188593	0	0	0.0134446632856371	0	0	0.0501275592931655	0.201973728227057	0.059194189660231	0	0.349438809177734	0.0222930395470978	0.0718191009168272	0.0996563458990603	0	0.00199616047401829	0	0.028	0.217639259918777	0.998346326649069
TCGA-44-6145-01A-11R-1755-07	0.109815656222212	0	0.138077636828609	0.190188163729348	0	0.112261663186209	0.103596629616571	0.0102870030885857	0.00629804934843617	0	0.000900818915334564	0.0140486302174642	0.00727903409101558	0.0585942797209685	0.0796830195278216	0.0787659439270093	0.00301373474422222	0.0209440797270935	0.0478722184481969	0	0	0.0183734386609037	0.003	0.428225044129193	0.902953894440132
TCGA-64-1678-01A-01R-0946-07	0.14598383415413	0	0.334570355551046	0.0879302859207762	0	0.0529697939781376	0.161301035645938	0	0	0	0.0130161140192102	0.0108753616311831	0.00238560056014345	0.0323952565068436	0.00935205380295046	0.0853379325749524	0.00662204224585405	0.00948852114954773	0.0433023335789662	0	0	0.00446947868032167	0.002	0.482186735893169	0.885472507737646
TCGA-49-4505-01A-01R-1206-07	0.125329318367411	0	0.0711498734266825	0.136190906460556	0	0.109699268869702	0.0187863667475567	0.0311477311802164	0.0190198893095845	0	0	0.0436523832636311	0.0233032209711505	0.0260372278242742	0.0638224662471355	0.115996456714134	0.0754240327468633	0.0232253270979998	0.10292744010076	0	0	0.0142880906723425	0.00600000000000001	0.396563175572342	0.91715284467734
TCGA-44-7671-01A-11R-2066-07	0.209195260695695	0	0.100967044290353	0.0628270125123156	0	0.118417095193311	0	0.0708509862963879	0.0150396400879324	0	0	0.00352790837854239	0	0.151342181392419	0	0.165631857864824	0	0.055517726361252	0.0428937369537929	0	0.00187944374724545	0.00191010622592927	0.00600000000000001	0.39675599298786	0.91891932044401
TCGA-44-2665-01A-01R-0946-07	0.00217490244902781	0	0.00650124635665365	0.0171967361290874	0	0.23925320877193	0.0144198910561263	0	0	0	0.00571907426642013	0	0.00581712059252455	0.236866705117277	0.00853541858452579	0.215579575312526	0.135668979983062	0.053266103730347	0.0567860605691406	0	0	0.00221497708135153	0.02	0.238445793324028	0.993701805931991
TCGA-49-AARR-01A-11R-A41B-07	0.160191146215352	0	0.111753349505698	0.110056643653567	0	0.139041409995361	0	0.0427573006554587	0.0190496194839414	0	0	0.0602468930989603	0.0107473633727254	0.0787447188823208	0.0151347700928767	0.102189832054216	0	0.00954306289091303	0.133863799134856	0	0	0.0066800909637539	0.005	0.407109120046012	0.913116918579455
TCGA-55-8097-01A-11R-2241-07	0.103273473791819	0	0.0758579666773713	0.0690983772157422	0	0.241444330415784	0.00864401030257282	0.0255545339751007	0.0406694028264225	0	0	0.0163529931031735	0.0145505489533384	0.0168944322155942	0.0241111831674049	0.147212926532945	0.120369949069151	0.0154837836230759	0.0804820881305039	0	0	0	0.01	0.343213096700359	0.94012590229508
TCGA-97-7546-01A-11R-2039-07	0.0579743555372078	0	0.000442644591467948	0.11168418206869	0	0.346467979843726	0.0209965023147769	0.0174207027964564	0	0	0	0.025405344300695	0.0478419239356773	0.0230897256273326	0.042203892284486	0.0980572405174049	0.0586370058385011	0.0314845462194188	0.110825995110238	0	0	0.0074679590139207	0.174	0.0742341514339656	1.05532120244477
TCGA-55-7573-01A-11R-2039-07	0.177105096306525	0	0.0795331336358704	0.0447725943157413	0	0.177504766436848	0	0.0675322305729574	0.0174593676393044	0	0	0.0328035775629267	0.00679037113845535	0.0539508196645769	0.0629464059267668	0.0241719032731136	0.160396344165251	0.0193086692441602	0.07175791961291	0	0	0.00396680050459259	0.002	0.449390347550133	0.893085090309347
TCGA-97-A4M6-01A-11R-A24X-07	0.0795865106873926	0	0	0.0944706142516654	0	0.203406016801421	0	0.0348398651333326	0.0921652375016137	0	0	0.0376507967549564	0.0225679994715423	0.0863612770219607	0.0846104404172737	0.0955180768966935	0.0365715813329909	0.0283805701864213	0.092650565926465	0	0	0.011220447616271	0.045	0.186710229268788	1.00831742548279
TCGA-78-7537-01A-11R-2066-07	0.0645941350420578	0	0.288836763995118	0.124217539059171	0	0.0423641744745843	0.00431527561476947	0.0083922792811558	0.0577488589866243	0	0	0.0339186679178326	0.00399814767493726	0.051240647555251	0.00819198097524713	0.136527751657249	0.0826630084931123	0.0293649728421601	0.063625796430731	0	0	0	0.002	0.493459211689434	0.869591463944962
TCGA-75-6214-01A-41R-1949-07	0	0	0.00283890669230827	0.114729518039545	0	0.136068999572993	0.0230606071024473	0.0487796313347045	0.0165155824359115	0	0	0.0216950861651527	0	0.265765471284855	0.0736060561332931	0.166446255815752	0.0392591465658961	0.0275726982967386	0.0364896743022632	0	0	0.0271723662581403	0.053	0.172026219564289	1.02431173096116
TCGA-86-8358-01A-11R-2326-07	0.118485248914896	0	0.142981235675356	0.106066455485842	0	0.105962528889233	0.0341404248933643	0.0562110833115125	0	0	0.0202845689118592	0.00743939871490077	0	0.203324831000646	0.0598027481474998	0.136351771640017	0.000349473439404321	0	0.00860023097547009	0	0	0	0.00900000000000001	0.361004697182708	0.936764395820561
TCGA-50-5936-01A-11R-1628-07	0.060424368122067	0	0.0164186154492613	0.033244381663121	0	0.178182390344199	0.00817004375957985	0.0245608335801346	0.0161303573242572	0	0.00989585937386618	0	0	0.415459774979569	0	0.135338357461839	0	0.0793409064935707	0	0.0142551043054045	0	0.0085790071431308	0.02	0.239607253648387	1.00785573775125
TCGA-78-7167-01A-11R-2066-07	0.154337087002966	0	0.0945427696322282	0.121855600517415	0	0.172667440246617	0	0.0382128027041948	0.0309245061673544	0	0	0.0418579898274873	0.020772989337745	0.0554904520391403	0.0532506836675987	0.12204746870278	0.0252926449980549	0	0.0687475651564192	0	0	0	0.019	0.245405055120895	0.986552096669264
TCGA-55-8513-01A-11R-2403-07	0.0583323664660032	0.0265361656101182	0.05720115199543	0.0208777747031202	0	0.0796261163029205	0	0.0347602095355115	0.015339995400162	0	0	0.0111567066694463	0	0.195720276789304	0.0248884051401652	0.301962572492683	0.0891521492598013	0.0191646336278853	0.0531128222082511	0	0	0.0121686537991983	0.01	0.335264262478179	0.947485661573051
TCGA-75-5125-01A-01R-1755-07	0.00904399365605862	0	0.0166128832827008	0.120215944498675	0	0.167487950175556	0.0620827216368244	0.0478138887860257	0.0118370883395557	0	0.0185011902824528	0.000932340182713325	0.0214229807236589	0.0152186723549902	0.132486356414157	0.152053987970199	0.115311855902484	0.0398369182305317	0.0577581398994253	0	0	0.0113830876639913	0.056	0.16415475114359	1.01729593246242
TCGA-NJ-A4YI-01A-11R-A262-07	0.0563941747870123	0	0.0258042375850924	0.030978052236587	0	0.115716943941644	0	0.0269090685985494	0.0149585859445914	0	0.017208693463324	0	0.116675922325214	0.133415207927792	0.0154815251745722	0.25719187008789	0.133723862998921	0.00287854106869322	0.0391924339911504	0	0	0.0134708798689662	0.018	0.24981481829862	0.981687290584129
TCGA-05-5429-01A-01R-1628-07	0.204307879095614	0	0.19968918996496	0.0173535298826394	0	0.21791239752444	0	0.00429403880514354	0.012865236214726	0	0	0.0176028242950604	0.00471304155330259	0.0623470195546729	0.0272931580756244	0.128898386510363	0.0373736645931218	0.00389371628643436	0.0448072201419523	0	0	0.016648697501945	0.002	0.500841800561842	0.864840678385392
TCGA-44-5645-01A-01R-A278-07	0.0995927561540334	0	0.0390167994713813	0.0155627046233462	0	0.287635261570308	0.0209417262293594	0	0.0060738973430567	0	0	0.00982617518044379	0.0368200101767455	0.115044920134039	0.0152697047170145	0.0577723985043202	0.194136581381622	0.0285015218851447	0.073805542629185	0	0	0	0.00800000000000001	0.369640353713643	0.928973305764914
TCGA-55-6978-01A-11R-1949-07	0.017503137220544	0	0.00465995166444869	0.231696947910059	0	0.172186841859879	0.103494366857412	0.013456390864181	0.00951138874916166	0	0.0338484038382917	0	0.00671912643002827	0.0876743806585239	0.104490693933015	0.118994644979735	0.0756879908076207	0	0.0200757342271007	0	0	0	0.038	0.199596158836582	1.0093078057615
TCGA-86-8674-01A-21R-2403-07	0.149245991236415	0	0.143750626502526	0.0460651970443536	0	0.0712399371256072	0.00936459862687086	0.124147947969567	0.0130378973177532	0	0	0.0359851566535629	0	0.253563062641326	0.0479503847314996	0.0420367132579935	0	0.0494331693357895	0.0141793175567354	0	0	0	0.00700000000000001	0.384758742294544	0.926740280601298
TCGA-78-7156-01A-11R-2039-07	0.0779025542022293	0	0.0374883509660826	0.0994440399446389	0	0.237981630775676	0	0.0361911145771866	0	0	0	0.069706273955998	0.0341458999462617	0.0538413828706342	0.125638843419067	0.0602054046117304	0.00162569206691879	0	0.165828812663576	0	0	0	0.09	0.126346785706147	1.03818909755726
TCGA-62-8402-01A-11R-2326-07	0.0394258942442401	0	0.00939789602564881	0.114856285737721	0	0.157592142377259	0.0863621780522309	0	0.0426952626062419	0	0.0197383104309338	0	0	0.25399361811821	0.195418647894582	0.0473804295535876	0.00182564640200413	0	0.0291676597202708	0	0	0.00214602883707054	0.012	0.306478092614602	0.968879213580228
TCGA-71-6725-01A-11R-1858-07	0.0692942341951665	0	0.0589237620505676	0	0	0.0708145168114389	0	0.00845278280838107	0	0	0.0206425598660232	0	0.0997394601302883	0.0404851798673397	0.00412499527606646	0.347795274769121	0.0753216556493965	0.107677983506628	0	0.0549151760932325	0.0149619311898029	0.0268504877865473	0.023	0.23055099512284	0.992045120298722
TCGA-44-5644-01A-21R-2039-07	0.228433761049903	0	0.217461904750512	0.116522166153911	0	0.0120182640211678	0.0869061481939108	0.0221135421500738	0	0	0	0.00981285820824582	0	0.157794336168768	0.01238938778154	0.0632199509411301	0	0.0352195934958071	0.0123572331640461	0	0	0.0257508539209848	0.002	0.46504512629789	0.888258593564994
TCGA-97-A4M0-01A-11R-A24X-07	0.034919872239793	0	0.0191639779490836	0.122612941714058	0	0.27361549829629	0.0196969603907557	0.0278818091926278	0.051333912327603	0	0	0.0256185966407718	0.0406458380854072	0.00133444272932008	0.071355611799012	0.0966545669238206	0.112312775057639	0.0264463704434458	0.0706998524505405	0	0	0.00570697375983157	0.016	0.256126675125062	0.979827008753003
TCGA-50-7109-01A-11R-2039-07	0.128177879476474	0	0.188101778832256	0.140120075768008	0	0.0736515793842339	0.0498281628884132	0.0305184043596948	0.0149082616553722	0	0	0.0323220798505267	0.00692188883084249	0.0837558672714485	0.105814214797337	0.068759418156391	0.022781009079229	0	0.0503131953180855	0	0	0.00402618433168744	0.001	0.50705936059854	0.861463461495122
TCGA-44-A4SU-01A-11R-A24X-07	0.189252563075949	0	0.28406413669423	0.0276153219501002	0	0.129472288508316	0	0.077248091116551	0.0271603206865587	0	0	0	0	0.0952699605893211	0.0614028072068941	0.0116600164488408	0.0655818674057938	0.0144619241358929	0.0168107021815529	0	0	0	0.001	0.571876585489841	0.819994569230094
TCGA-78-7145-01A-11R-2039-07	0.132762508473004	0	0.0207569734986298	0	0	0.205419537907489	0.00297829852001391	0.000393062723099158	0.00927507774789215	0	0	0	0.0500724941214629	0.200304852239388	0.0111770200348913	0.12544578662412	0.114227632582911	0.058780191740054	0.0253243084393291	0.031432672601444	0	0.0116495827462732	0.023	0.231820512690854	0.988640156829593
TCGA-44-7670-01A-11R-2066-07	0.10242810834615	0	0	0.0713747655548684	0	0.141508369788068	0.0260355866080266	0.0296928415517153	0.0142327302056672	0	0	0.0417073293369294	0.0287997705888003	0.303887693565453	0.0754732161029287	0.062782190609223	0.0161411841976348	0	0.0572699586807087	0	0.0286662548638259	0	0.041	0.195385937279506	1.00890331323842
TCGA-05-4396-01A-21R-1858-07	0.0341253946157813	0	0.0152174085891252	0.0676136412028109	0	0.233057279447799	0.0321453474443608	0.0372500325958115	0.0343045734403645	0	0.027903021254506	0	0	0.13480913266983	0.0881695643805129	0.211532544264426	0.0172500751234686	0.0151981343513117	0.0383625715478161	0	0	0.0130612790720756	0.14	0.0866282154460181	1.05024548709896
TCGA-95-8039-01A-11R-2241-07	0.0498219127511394	0	0.0128844204594622	0.0258181608384915	0	0.270726565891282	0.0278929502780223	0.0370771640327848	0.0464115182103905	0	0	0.0154736334600277	0.0190389540101308	0	0.0434866048350236	0.100474364312865	0.192196219241285	0.063761048765835	0.0815485533229807	0	0	0.0133879295902795	0.00900000000000001	0.362349520090467	0.931788031095062
TCGA-64-1676-01A-01R-0946-07	0.0804078122076823	0	0.0841089900272226	0.109971153758806	0	0.0902557177869278	0.0555376854971607	0.00941611612036606	0.0117592205879522	0.00288489132833453	0	0.0171393197206091	0.0631688728592319	0.11496133196447	0.0454168340543071	0.180475253193177	0.090540801361962	0	0.0431862828738211	0	0	0.000769716657969906	0.00900000000000001	0.349058839847076	0.937196294365136
TCGA-95-8494-01A-11R-2326-07	0.0324862532558332	0	0	0.0236592001361708	0	0.13673357055944	0.0608641906746241	0.0195925835962515	0.00546774521792537	0	0	0.0310558646334974	0.162585943831749	0.0512096256655886	0	0.120029944381787	0.158919331413445	0.112405258002872	0.0798542263192334	0	0	0.00513626231158255	0.02	0.23940420649633	0.979635115962947
TCGA-50-8459-01A-11R-2326-07	0.100896332622101	0	0.106244804750599	0.0597743565786144	0	0.0915972088286904	0.021755388466148	0	0.0189041080534844	0	0	0	0.0576319701549652	0.100528293777855	0.0293493336432716	0.173031808072848	0.120269684254861	0.0137544569155301	0.0819906733979042	0	0	0.0242715804831278	0.00900000000000001	0.345209365534973	0.939148696746829
TCGA-86-7953-01A-11R-2187-07	0.0780345783709199	0	0.0368462902078224	0.0584728657669879	0	0.279846347997373	0.044819348476093	0.0323286395951912	0.0122377767975345	0	0	0.0329435594145798	0.0469222191778361	0.118841065352927	0.0293983023113449	0.138631366182546	0.0326331084482045	0.0329460034428467	0.00835768409451582	0	0	0.0167408443632768	0.016	0.257901609349145	0.977214922518612
TCGA-78-7150-01A-21R-2039-07	0.112857165534468	0	0.0349208698243792	0.117969700678243	0	0.159070235001924	0.0366426120567826	0.0706033940864226	0.021670062551043	0	0.0096305350274498	0.00885360781858814	0	0.16638512118717	0.0694145022427139	0.140996601602923	0	0.0509855923878921	0	0	0	0	0.023	0.231964749216644	0.992343991292767
TCGA-78-7148-01A-11R-2039-07	0.0906583607851447	0	0.0538743513494331	0.211162168363112	0	0.144377956646368	0.0440689426810248	0.0378933641681754	0.0146136601279268	0	0	0.0260670075400653	0.0126378279661426	0.0665723571501715	0.0585559049400096	0.111887417577333	0.0703727514513846	0.000288401515392835	0.0569695277383159	0	0	0	0.016	0.26035096757664	0.976926866247984
TCGA-44-3917-01A-01R-A278-07	0.0134533864467258	0.0186555662857858	0.0389829538544255	0.143226277090073	0	0.0570706099134558	0.214614456023495	0.0108529673870553	0	0.0012965002804406	0.0238372270486401	0	0.0154681142197664	0.0132343361516991	0.0599516887531135	0.195248550468262	0.110969486718986	0.00152228271501106	0.0421695192683951	0	0.0167895970582978	0.0226564803163722	0.077	0.141662191600335	1.01405498745748
TCGA-55-A4DF-01A-11R-A24H-07	0.0915773871224286	0	0.042202876311723	0.0864080285822866	0	0.140657782087057	0.0439707935767958	0.0412191911842723	0.0334012154551148	0	0.00965398078775268	0	0	0.241753849675998	0.156093358100531	0.0766173423045476	0	0	0.036444194811493	0	0	0	0.028	0.218388807314093	1.00361954962952
TCGA-50-5068-01A-01R-1628-07	0.0124486215335023	0.0644287694851783	0.0550339890624125	0.127525858101324	0	0.115400628457989	0.0126052098765397	0.0537098518871785	0.00968394564854422	0.0445705586279099	0	0.0303417349838676	0.00896719188250973	0.0345409537514571	0.107675095185702	0.13778871415499	0.148197602909192	0	0.037081274451703	0	0	0	0.019	0.243388822387466	0.982726433064832
TCGA-49-4514-01A-21R-1858-07	0.0935611100633551	0	0.0102275065786258	0.165882202725366	0	0.0936010251189506	0.116989276517851	0.0582188630113194	0.0206870992844988	0	0	0.0927816536136255	0.0127209985774298	0.0940722518876553	0.0747944568817508	0.0628277369223281	0.00393966669787253	0.000107624420664812	0.095056193434384	0	0	0.004532334264322	0.054	0.170751345095063	1.01897948895781
TCGA-35-4122-01A-01R-1107-07	0.0284824642326222	0	0.0520900684364273	0.145647137224147	0	0.102283077558038	0.0385804935758371	0.0647650556652356	0	0.0114686451552736	0	0.0671342358187859	0.0189908061414737	0.0397179075037713	0.0682122855742154	0.215782558773471	0.0701982848000954	0	0.0604219604106781	0	0.00132051105421266	0.0149045080757157	0.075	0.143735060344996	1.02091722997553
TCGA-86-8281-01A-11R-2287-07	0.0898409600713485	0	0.229551882866141	0.0641441947995575	0	0.152255627518516	0.0163184229757723	0.0371501811546964	0.051208501411938	0	0	0.0277273343851749	0.0122170682370011	0.0587392789762709	0.032544814843296	0.100018925223663	0.0647238725237758	0.0152545107468043	0.0483044242660448	0	0	0	0.002	0.456726528451508	0.889245313903271
TCGA-50-5066-02A-11R-2090-07	0.0678171060727563	0	0.0832910829605031	0.115057648719104	0	0.228981189231621	0.0769414677575873	0.0241004910029545	0	0	0.0303179891485241	0	0.0277978107590305	0.0609627806947549	0.0844830818617356	0.176110238932456	0.00767073513641112	0	0.0164683777225611	0	0	0	0.027	0.222325343864794	0.993464853306672
TCGA-97-8177-01A-11R-2287-07	0.0512183060908357	0	0.0452044092552836	0.0661389875594671	0	0.119116087196028	0	0.0502130648900733	0.0328432702821498	0	0	0.033169386239407	0.0213855784964658	0.0899978265253397	0.0133249057747133	0.174594187973052	0.209560784633419	0.0311675941406059	0.0343514515613417	0.0157261611511262	0	0.0119879982306918	0.023	0.233271187101977	0.984452259216209
TCGA-91-6829-01A-21R-1858-07	0.212335181264674	0	0.0222376499096623	0.0639036015699321	0	0.102588962147897	0	0	0.0156116938249541	0	0	0.064235223985006	0.00380052003794036	0.201199711415897	0.0110685395500048	0.114825409956337	0.0160989161133396	0	0.164883810810914	0	0	0.00721077941344042	0.01	0.334422261749565	0.946258248837561
TCGA-44-4112-01A-01R-1107-07	0.0669704546266267	0	0.138822433186874	0.104203850357397	0	0.137621875305351	0.0508065651865015	0.00444385137226703	0	0	0.015097561041265	0	0.0124790803374299	0.049870193359907	0.0319969103705717	0.153636903528733	0.0772769429181933	0.0842335666251364	0.0487236887133292	0	0	0.0238161230704176	0.01	0.320769533719476	0.94952363075026
TCGA-53-7624-01A-11R-2066-07	0.130865047972797	0	0.0800042604534284	0.111567629056345	0	0.0613324406318614	0.0364253329228593	0.0474067096319355	0.0291792680074206	0	0	0.0405881434965327	0	0.168956020268653	0.15268265252076	0.0990434230985244	0	0.0398619470030742	0	0	0.00208712493580834	0	0.00800000000000001	0.372313049686003	0.932354048919564
TCGA-55-8208-01A-11R-2241-07	0.058506115016885	0	0.110199080448364	0.0750678223489457	0	0.114554776958227	0.0356011972893573	0.0378907748455658	0.0374588523366831	0	0	0.0264299392822583	0	0.181052439148649	0.114607183491109	0.120848300202306	0.0209988686904098	0	0.0437695878472577	0	0	0.0230150620939817	0.011	0.315903247566322	0.954316164142331
TCGA-50-8460-01A-11R-2326-07	0.0141771591072067	0.0116464886362454	0.184674786081706	0.0855409101755438	0	0.157664518828674	0.00723431923706769	0.030572782704253	0.05026411212487	0	0	0.0251708531880572	0.0796612131369933	0.0241500949640083	0.000435936213426551	0.0589468667982072	0.104734801999354	0.0645327251970804	0.100592431607307	0	0	0	0.01	0.317202171058858	0.952878892132739
TCGA-55-6543-01A-11R-1755-07	0.13779451414917	0	0.0660529162271464	0.0496100737447186	0	0.139152949571408	0	0.0112626793242602	0.01286460417796	0	0	0.0193393905843871	0.0225553936433035	0.139752024346897	0.0320052801128951	0.241430155106148	0.0129771914274862	0	0.0810642527071164	0	0	0.0341385748771038	0.00900000000000001	0.361483136676389	0.932929030396843
TCGA-J2-A4AG-01A-11R-A24H-07	0.166516475578803	0	0.0638776397049087	0.0634822227822563	0	0.237669612588692	0.0454913919596632	0.0169880225409937	0.0154252255761825	0	0	0.0203070587218946	0.0203164657838625	0.055776333682302	0.0250139575409737	0.0808289686491389	0.0961276568948263	0.0514014582000913	0.0378880427493175	0	0	0.00288946704609328	0.004	0.420553197680569	0.90662492496678
TCGA-93-7348-01A-21R-2039-07	0.218426374530752	0	0.157392742482399	0.0643616776516091	0	0.149667350548242	0.0191469255416096	0	0.0374177344914708	0	0	0	0	0.233178005450953	0.038871958550198	0.060938955985722	0.000384809023403319	0	0.000629892832349882	0.0148621151709034	0	0.00472145774038719	0.002	0.477778374541712	0.87841762075616
TCGA-49-4501-01A-01R-1206-07	0.0992315662035322	0	0.105124707081924	0.076428353868779	0	0.234102081099677	0.0096340174757487	0.0431394190713322	0.034463275228403	0.00437589357954039	0	0.0245979937806158	0.0153475905399591	0.0462973843349452	0.0210192117414823	0.1057107105896	0.0330299566355555	0.0787828699418553	0.0627343258338656	0	0	0.00598064299318463	0.00900000000000001	0.368228405504603	0.930259926377513
TCGA-49-AAR4-01A-12R-A41B-07	0.055371775009127	0	0.0275691240039082	0.473375852381645	0	0	0.0584439153520482	0.0667734916534126	0.0409845715869908	0	0	0	0	0.094880023366594	0.0554319013198054	0.098300844042807	0.00779616516893728	0	0.00807270259579953	0.0089248490806738	0	0.00407478443825112	0.054	0.169260090116627	1.04104841468109
TCGA-55-6642-01A-11R-1858-07	0	0.00546230956622044	0.177618179959164	0.140095649193411	0	0.195275480830475	0.0884194146325999	0	0.00353225278202645	0	0.0406379846140068	0	0	0.179281203392165	0.0300772916339956	0.0952602832894988	0	0.00932892728892291	0.033372350227631	0	0	0.00163867258988325	0.014	0.286523379241833	0.970893066380598
TCGA-05-5423-01A-01R-1628-07	0.0567003670708347	0	0.0200503055683571	0.034961219346415	0	0.148638831201382	0.0316596218349885	0.0326180008330992	0.0266651096920467	0.00817785349836154	0	0.000931577444760291	0.0112321399160107	0.0335496478120936	0.0065400992169923	0.168428691883908	0.207784896275186	0.0465145426691361	0.0754541134793322	0	0.056291657673673	0.0338013245834236	0.003	0.438442365079291	0.901029422865115
TCGA-05-4432-01A-01R-1206-07	0.0782854287067912	0	0.167894446494459	0.0979474972670753	0	0.101387685821567	0.0236528026053662	0.0203235219996767	0.0433175509408038	0	0	0.0193719502697054	0	0.226190948164219	0.0805938388207312	0.0932664654801196	0	0	0.0266622248771747	0	0	0.0211056385523107	0.00900000000000001	0.345181230925031	0.945063316798104
TCGA-55-8512-01A-11R-2403-07	0.0975096315107046	0	0.0344476002502162	0.144610365351432	0	0.125902370485502	0	0.00729813816543859	0	0	0.0286542971788811	0.0385465653392446	0.0742923091206073	0.131463383587077	0.000801644017821476	0.167181122996946	0	0.0452436075374395	0.0442376042218191	0	0	0.059811360236869	0.0679999999999999	0.148059508642337	1.02105466770362
TCGA-05-4398-01A-01R-1206-07	0.0853938715269706	0	0.121654368491947	0.10181137056998	0	0.127427456959116	0.0220313753508205	0.0332621068340492	0.00962486532443413	0	0.00106886696981512	0	0.0380827181248387	0.0916969415307127	0.0899084229386952	0.175829611932024	0.0704296289339259	0	0	0.016954857757332	0.00692187896245521	0.0079016577928838	0.01	0.322683352032674	0.95049374991328
TCGA-05-4433-01A-22R-1858-07	0.024069261997014	0.011536804340993	0	0.0978335205583159	0	0.15526674056833	0.0253200140433466	0.0217817747955252	0.00698947835598309	0	0.00190103109929791	0.00299839161325423	0	0.314740732300922	0.0952362348898485	0.14219883480176	0.0237484131432902	0	0.0567348612453881	0	0	0.0196439062467319	0.00800000000000001	0.379863232699632	0.928332310772591
TCGA-62-8394-01A-11R-2326-07	0.0619067746289802	0	0.00789616521216436	0.0424207236434574	0	0.210638396756092	0	0.0336218844791806	0.043290801577418	0	0	0	0	0.275510518509205	0.0738433330892753	0.116492875110863	0	0.102291229450951	0.0320872975424139	0	0	0	0.083	0.133432866303835	1.04236738265208
TCGA-55-7911-01A-11R-2170-07	0.0795887621953173	0	0.00435826958033713	0.128306616410086	0	0.241629464781558	0.0985188509228001	0.0698171772655951	0	0	0.0225668232277712	0.0167212005662626	0.0139601261032998	0.00112477608247757	0.0239214358279081	0.120929037460491	0	0.120167353961085	0.0552170703681745	0	0	0.00317303524683701	0.0600000000000001	0.157105635583227	1.02487949922439
TCGA-50-5942-01A-21R-1755-07	0.0943637029566601	0	0.223992624160036	0.100987299289781	0	0.242310586350263	0	0.0245963115440411	0.0119326021633873	0	0	0.0039461843706034	0.0217293703575109	0	0.0421352010332596	0.0613345152877668	0.0688197276192426	0.0070928328408125	0.0967590420266361	0	0	0	0.002	0.470538099606395	0.881967888313589
TCGA-44-7662-01A-11R-2066-07	0.134916227667483	0	0.0633573690877892	0.0872493318039907	0	0.10226640106696	0.0182913414397105	0.0188074837252247	0.0210247926464286	0	0	0.0275646258567809	0	0.215634223681755	0.0596309363960777	0.207354325983517	0	0	0.0307298643548469	0	0	0.0131730762894346	0.015	0.276124446158051	0.973279119960689
TCGA-55-A490-01A-11R-A466-07	0.0769064781648687	0	0.123888510776681	0.0882853815561167	0	0.132800290369363	0.00656545937413459	0	0.065318671538413	0	0	0	0	0.270961905782678	0.0256791553212001	0.100351154270613	0.0671000844825376	0	0	0.0314666365980211	0	0.0106762717653734	0.011	0.311655734310017	0.960094630877884
TCGA-97-7941-01A-11R-2187-07	0.179876130459277	0	0.0195944926849293	0.070639589037093	0	0.181157529408657	0	0.0297928536596161	0.052312378366948	0	0	0.0313003908965182	0.013413812603323	0.0284551093644177	0.0429822059673501	0.148486367124961	0.122154598252528	0	0.0798345421743807	0	0	0	0.00600000000000001	0.402505277945198	0.914643901527005
TCGA-97-8175-01A-11R-2287-07	0.00620345330013048	0.0362124634025962	0	0.0295220129460658	0	0.107539141610047	0	0	0.0159806763875955	0	0	0.0380382570076518	0.0208381125917384	0.179176514746414	0.0227477880898267	0.163122566804483	0.269411315644578	0.0284312262075119	0.0577474998186673	0	0	0.0250289714426944	0.013	0.293497178345448	0.966036849087015
TCGA-99-7458-01A-11R-2039-07	0.0961617275795376	0	0.0158756690933476	0.147206343374605	0	0.2326953448483	0.0143915450629648	0.0483401982248804	0.0317170469055651	0	0	0.0251577717454582	0.0112210849832039	0.0811476018500399	0.0506259203546884	0.0697441276465289	0.0818370534692004	0.0391676806673453	0.0536467945965097	0	0	0.00106408959782508	0.012	0.302698134047699	0.959986993662303
TCGA-55-8507-01A-11R-2403-07	0.0397658801382581	0	0.044171697375076	0.0731832258357851	0	0.091681493833718	0.00848577780905204	0.0466090034613666	0	0	0	0.0386287747913344	0.0135384054376035	0.319586788283306	0.0378498026601212	0.192935992614099	0	0.0498733887514127	0.00807666755880878	0.0130942143475952	0	0.0225188871024633	0.037	0.20140886256785	1.01480064284133
TCGA-38-4629-01A-02R-1206-07	0.0174989737396864	0	0.0463156922152886	0.138854553106079	0	0.0994428071598553	0.0784828701670289	0.00547315804101701	0.00943144651183335	0	0.0172081893876322	0	0.052317943486724	0.12707089011804	0.0963743711398448	0.234931114231462	0.028866458999399	0	0.0417829396078367	0	0	0.00594859208827265	0.054	0.17029390705517	1.01171429551572
TCGA-86-7954-01A-11R-2187-07	0.0688499523429513	0	0.0156918267885095	0.070861255500419	0	0.190223907396312	0.00795627799851507	0.0436154087898393	0.0399806077711621	0	0	0.0269171669508101	0.00943560349546627	0.0473724373781993	0.179081333478729	0.167657106354479	0.0148182098112876	0.0283392684050596	0.0837999694634772	0	0	0.00539966807478397	0.002	0.454040488187071	0.890167705780477
TCGA-97-A4M3-01A-11R-A24X-07	0.119716773491884	0	0.0991946519087594	0.0586839459622267	0	0.210665326905727	0	0.0736598655227226	0.0257037911198556	0	0	0.04724486502504	0.0465212090384789	0.0394911113796752	0.0229354801013705	0.15612687187415	0.035619424918167	0.0253192465898787	0.0302805035707231	0.00508447412422868	0	0.00375245846711291	0.024	0.229702915758243	0.990903126271506
TCGA-55-6984-01A-11R-1949-07	0.0402185723372135	0.0951555136462906	0.0491713358794142	0.0690750494714357	0	0.29382344889614	0	0	0.0707823052905349	0	0	0.0261944455282972	0	0.0541041383388746	0.00280840257781855	0.0825198370636053	0.0425027291387429	0.049787226419255	0	0.080491091737519	0	0.043365903674859	0.015	0.282749475900496	0.969464421489055
TCGA-55-8205-01A-11R-2241-07	0.0874228358338364	0	0.0487450926346615	0.176516616375502	0	0.123090811500118	0.0698100869586298	0.0438276919734711	0	0	0	0.0283897755478937	0.0277143542065721	0.0495878940236328	0.0706247637126043	0.193895795292473	0.0592909682119085	0	0.0100477798657286	0	0.00631563138972401	0.00471990247324445	0.011	0.311412304643041	0.954105888407245
TCGA-55-7816-01A-11R-2170-07	0.0235034760633753	0	0.00477785941108491	0.115047632267544	0	0.0985061228581895	0.0369824886389234	0	0.00184986338953163	0.00140006141981646	0	0	0.134277595402175	0.00246901514012268	0.119772470154357	0.382951078619722	0.0207180765380969	0	0.0557304062843647	0	0	0.00201385381269635	0.01	0.328179098278928	0.94977161999737
TCGA-99-AA5R-01A-11R-A39D-07	0.0877384730056685	0.0315854206468759	0.0617702756543139	0.119163016748563	0	0.304723476451949	0	0.0122764204660874	0	0	0	0.0627538950299849	0.00743874216051459	0.134463331574887	0.0438552343686337	0.0713535693425351	0.0249050359569148	0	0.0351521472227357	0	0	0.00282096137033637	0.01	0.328525425188652	0.951231023530602
TCGA-55-7727-01A-11R-2170-07	0.171083725832426	0	0.047032499726694	0.0422347598401368	0	0.295907535474514	0.0444586108406991	0.0111887189267222	0	0.00392345635869128	0.0104516959743404	0	0	0.0472768748979857	0.0882802398494644	0.135025599485289	0.0445647580293812	0.0170282834585452	0.0394777566543968	0	0	0.00206548465071301	0.00900000000000001	0.354880121517511	0.936510626490671
TCGA-86-A456-01A-11R-A24H-07	0.0812441684147874	0	0.0121456153751061	0.0506174725486885	0	0.183879180715606	0.00288604348333199	0.039184103751265	0.000494535824207656	0	0	0.00595068756137732	0	0.178642125112896	0.0688020133224088	0.303508914802148	0	0.0445165543671618	0.001046617831976	0.0237355467365457	0	0.00334642015249343	0.018	0.250839936153499	0.986635064661082
TCGA-69-7765-01A-11R-2170-07	0.0989133766087652	0	0.193319943348117	0.0768904106648059	0	0.147063930401944	0.0454592294181937	0	0	0	0.0381958064137224	0	0.00313598795639367	0.0761751598989971	0.0635464031950697	0.0447954598410699	0.151109842770686	0.0311953547220587	0.0281380222909835	0	0	0.00206107246919259	0.004	0.416355036969968	0.909128764161496
TCGA-64-5774-01A-01R-1628-07	0.183933427975226	0	0.223450259741629	0.0763408603282057	0	0.175933401732856	0	0.0292502551903052	0.0476882148690498	0	0	0.0359515706041447	0	0.123417995765212	0.000834163033181984	0.0845238467211834	0	0.00839910921276333	0	0	0	0.0102768948262434	0.002	0.467394257086788	0.887066656605184
TCGA-05-4427-01A-21R-1858-07	0.102370987301661	0	0.0894475090008135	0.0994943468501251	0	0.123724449418621	0.0530125619532031	0.0326214035000234	0.00108338710439617	0	0	0.0139250514617789	0.0454531201935246	0.0485206356333177	0.0650221695632114	0.152323293276332	0.111707300225324	0.0056378003446654	0.054064895243943	0	0	0.00159108892905996	0.01	0.342717947466013	0.939578110804202
TCGA-50-6591-01A-11R-1755-07	0.00733834663379065	0	0	0.0357994762877695	0	0.339344636418576	0	0.0239483622311713	0.0147197144770032	0	0	0.00937296784440528	0	0.480314070143942	0.00554704627297159	0	0.00209035274882044	0	0	0.0766259101451021	0	0.00489911679644721	0.084	0.132461826824894	1.07814408560325
TCGA-05-4397-01A-01R-1206-07	0.0966350731482786	0	0.0446337045648986	0.0525839661039183	0	0.0713595496869111	0.0279652353695694	0.0232035277118093	0.0301370593405506	0	0.0199574789082216	0	0.00120603282119719	0.0833065456426669	0.12133533026418	0.246422194708396	0.0174046120280332	0.0894613526915617	0.0535329863065733	0	0	0.0208553507032338	0.016	0.265400582061878	0.976344953220922
TCGA-93-7347-01A-11R-2187-07	0.054410221793017	0	0.0719719229273937	0.127036967804252	0	0.163889899359784	0.0243870714838276	0.0361160290653853	0.0544222305667123	0	0	0.0218031982881838	0	0.181763776325437	0.0365572351622738	0.102057622080496	0.0386480089657628	0.0296098220489512	0.0573259941285236	0	0	0	0.01	0.32031271952665	0.951204067403107
TCGA-05-4395-01A-01R-1206-07	0.020372636161736	0	0.015909114981459	0.0689488136490036	0	0.174636188452564	0.0841392837096663	0.0517397572842248	0.00178339344935425	0	0.00835325894335457	0.053301037164561	0.0462839758881368	0.0425030822511066	0.101532668876484	0.13718749666905	0.0855196691164451	0.0419619357140943	0.0606524574827702	0	0	0.0051752302059906	0.046	0.184528076306468	1.00491984720419
TCGA-44-8117-01A-11R-2241-07	0.0885680367998086	0	0.0615789064782315	0.0650719739668185	0	0.104276841176306	0.03982549959752	0.0362656331816112	0.0303023336848024	0	0.00549430493280409	0	0	0.303143224662543	0.0711101048999404	0.138488194848295	0	0	0.0542263096644177	0	0	0.00164863610690159	0.00900000000000001	0.364419736120827	0.933973534262642
TCGA-49-6742-01A-11R-1858-07	0.0914769091588612	0	0.0250124632949012	0.0914483723289875	0	0.0885701974828845	0	0.0654365439861372	0.00619886104455803	0	0	0.0753314660058847	0	0.123397176746827	0.0193801554549378	0.235376218536433	0	0.0609659170892896	0.0838238399304796	0	0	0.0335818789398188	0.042	0.191937766417402	1.00238369960899
TCGA-86-8280-01A-11R-2287-07	0.0540676040333128	0	0.0617201563303974	0.0480063499018785	0	0.25242134808106	0.008394574359469	0.0685189616226625	0.0470659055789953	0	0.000245207001572254	0.000907179554401749	0.0102644735393516	0.144241539071409	0.0693443824778961	0.0950773701001667	0.0921993527648386	0.00591003569139337	0.0408871656406561	0	0	0.000728394250538935	0.036	0.208666431595706	0.998436643221737
TCGA-44-6147-01A-11R-A278-07	0.117883346191289	0	0.138943211029907	0.0247557698615374	0	0.208729112029167	0.0188450848501313	0	0	0.0226902714961821	0	0	0	0.232100117064918	0.0506084470480491	0.0995234354165098	0	0.0270898349851523	0.0588313700271575	0	0	0	0.00900000000000001	0.353739199254522	0.93943536582357
TCGA-MP-A4SY-01A-21R-A24X-07	0.164083610434066	0	0.0175919879106654	0.0283219719885183	0	0.102073840103587	0.00676705183517558	0	0.0262346127787007	0	0.00325993373496082	0	0	0.406442228244684	0.0115569784066203	0.164830413208904	0.0324370311839409	0	0.0337771214287678	0	0	0.00262321874140884	0.00900000000000001	0.367762071785744	0.940834653949967
TCGA-86-7955-01A-11R-2187-07	0.31721768490732	0	0.0144744133322835	0	0	0.119724933946233	0	0	0.0092812250204664	0.0376236816709643	0.0779861306048648	0	0	0.109288288745627	0.119635487677962	0.0957397750939444	0	0.0393675421660489	0.0596608368342845	0	0	0	0.011	0.316146319186999	0.961380070916075
TCGA-L9-A8F4-01A-11R-A39D-07	0.0765380379368197	0	0.142564299003186	0.188346067511565	0	0.0778201830645763	0.0593790438998354	0.0201787729524982	0.101023169930059	0	0	0.00956521279863241	0	0.16575775972225	0.0397437002194652	0.108331798762206	0	0	0.010751954198906	0	0	0	0.00700000000000001	0.384503011030942	0.92518065356832
TCGA-49-4507-01A-01R-1206-07	0.0180337936362683	0	0.0830065174175122	0.28454854106949	0	0	0.140792391623407	0.0286682920329347	0.0273967071428723	0.0477656877424551	0	0.0632610753957448	0	0.0554664820294346	0.0578074580109253	0.107054445213027	0.0129157625435605	0	0.0732828461423682	0	0	0	0.028	0.214758617441043	1.00394602023389
TCGA-55-7725-01A-11R-2170-07	0.0907405298209993	0	0.000955528053267219	0.0789592220864934	0	0.259188182023882	0.052811415889965	0.0507501844711928	0	0.0139011385109784	0.0196531862359513	0	0.000384256984993613	0.0889467979636957	0.110241288189165	0.0964650330288412	0.0482640055601533	0.0153468031046315	0.0708589044674124	0	0	0.00253352360837789	0.01	0.339866721992809	0.942994576246747
TCGA-55-8511-01A-11R-2403-07	0.111648186477848	0	0.129742305969689	0.118691497381873	0	0.2046947409213	0	0.0317907208832415	0.0412708186509928	0	0	0.0247996961226043	0.0064410982168171	0.0847197959556884	0.0995891850501734	0.0964567721626338	0.0296885221721555	0	0.015855173004524	0	0	0.00461148703045875	0.00800000000000001	0.38110663146971	0.926989498012303
TCGA-55-A494-01A-11R-A24X-07	0	0.0132645771158969	0.0734845730885557	0.212208657717205	0	0.0319146988335831	0	0.0966929193763568	0.0180821192619441	0	0	0.0686539192057009	0	0.0987266543572959	0	0.115727653589522	0.19757416396493	0.0736700634890093	0	0	0	0	0.681	-0.0094222131388128	1.09023070382681
TCGA-L9-A50W-01A-12R-A39D-07	0.103482917027898	0	0.12203994968647	0.0260467963925418	0	0.198378320839092	0	0.031604117883417	0.0287920470773482	0	0	0.037384852479162	0.00672511025703262	0.037109091383894	0.0619645371260333	0.0418863155169672	0.194799812565128	0	0.107381509146438	0	0	0.00240462261857744	0.003	0.444678288581535	0.895834874331678
TCGA-44-3919-01A-02R-1107-07	0.102930852694334	0	0.0288417783686716	0.099431084766957	0	0.162084231623865	0.0300401875345781	0.0487245851718537	0.0241789908601284	0	0	0.00687655707660665	0	0.0833980834249014	0.112270189918624	0.112863767462357	0.102389703768967	0	0.0805303148879352	0	0	0.00543967244022193	0.018	0.250569866577102	0.978487405412634
TCGA-55-1594-01A-01R-0946-07	0.108144865744729	0	0.0268495692620292	0.098002439297102	0	0.221535537254923	0	0.0177176524812713	0	0	0	0.0580335631884217	0.00576048677396093	0.065763438018046	0.120083154418566	0.141823579539237	0.0420539987014042	0	0.0836880186163627	0	0	0.0105436967039472	0.043	0.18934164582612	1.00736297953012
TCGA-55-8514-01A-11R-2403-07	0.0620530798388793	0	0.0527127990891744	0.0295127677329323	0	0.158660390150603	0	0.055146045553052	0.0339393659384064	0	0.00828697443286682	0.00554095594923508	0.0968847914089542	0.114820153296537	0.0415724374887947	0.214399970522109	0.00859410425159038	0.0670606865352576	0.0503326998716793	0	0	0.000482777939928726	0.018	0.25038899402571	0.977498139197423
TCGA-91-6849-01A-11R-1949-07	0.0925226841491804	0	0.169555419914726	0.112156691622962	0	0	0.0382396813194396	0.019152411294639	0.0338893707278079	0	0.0117700845587466	0	0	0.347294488188852	0.00446447480386768	0.098389751897789	0.00645303585573086	0.0276096365736625	0.0256970451125973	0	0	0.0128052239799992	0.00800000000000001	0.375878740940602	0.934483329362841
TCGA-69-7979-01A-11R-2187-07	0.0489764627189492	0	0.0957330183912512	0.0673218727022167	0	0.0735322663217808	0.0393522098871003	0.0434094837220177	0	0	0.037305401797727	0	0	0.20841652582416	0.125068801180728	0.178611162778635	0.00634209251978468	0.0113937235296576	0.0534412907052907	0	0	0.0110956879207005	0.019	0.244119493360726	0.987461888799461
TCGA-44-6775-01A-11R-A278-07	0.0948366597663031	0	0.0874773813769611	0	0	0.140487838247535	0.00543565690199206	0	0.0134127003124272	0	0	0.0121582348889343	0.0310579260156498	0.265407457864967	0.018459490920015	0.11744338854029	0.0959843540894003	0.017643712919037	0.0825484442967128	0	0.00707535025599821	0.0105714036037773	0.015	0.277888075206232	0.972002109275018
TCGA-44-3918-01A-01R-A278-07	0.0305787509250674	0	0.0208741706815473	0.0847302560499886	0	0.264696633539533	0.117295724101992	0	0	0.00397473927961319	0	0	0	0.0959227555864667	0.0611197364350852	0.185774403878084	0.0143887932670988	0.0646013854826608	0.0314850538135126	0	0.0147536670345063	0.00980392992484375	0.131	0.0915720238185351	1.0433199683171
TCGA-44-3917-01B-02R-A277-07	0.0880078204285318	0	0	0.0282909455103262	0	0.37434126976672	0.0697966851580165	0.00781626125223228	0	0	0.00229564565467662	0.0138038911842811	0.0132327890101289	0	0.0525445349279204	0.301843661612506	0.0072648872104639	0	0.0392610620352188	0	0	0.00150054624897769	0.09	0.126093583595347	1.03495631321711
TCGA-62-8395-01A-11R-2326-07	0.217510725401563	0	0.0686974002280229	0.0876419364479889	0	0.133432022806193	0	0.0330412452542425	0.00491712578843546	0	0	0.0190848589095542	0.0226773278433732	0.113165230253292	0.0247908022251571	0.145760945381936	0.0499050047831392	0.0038617720996993	0.0755136025774038	0	0	0	0.004	0.416241887458063	0.908565817097667
TCGA-44-2662-01A-01R-0946-07	0.0727511606261997	0	0.0499049758979308	0.0336946328837138	0	0.164559500293986	0.0361319952685892	0	0.0193909810410398	0	0.0270614591611107	0	0.112044624415333	0.165037896882792	0.0381689044915705	0.161837787872958	0.0310019340718235	0	0	0.0204263620491883	0.0180832741525171	0.0499045108912475	0.019	0.241576073937643	0.982855488470953
TCGA-L9-A743-01A-43R-A39D-07	0.126151486828202	0	0.0902255365638532	0.108383340663552	0	0.180358137045484	0.0646940934804954	0.0182992298934788	0.0255237616604389	0	0	0	0.0136359666978478	0.0610112138177198	0.0506804226669572	0.101216112653544	0.0502516113950456	0.0649824724503521	0.0314047555839049	0	0	0.0131818585991242	0.01	0.329265895165993	0.946864171898532
TCGA-97-A4M5-01A-11R-A24X-07	0.047073818394363	0	0.0342268961696966	0.0976256094611978	0	0.123873034413245	0	0.00629688593087436	0.00872345968190638	0	0.0448653468178411	0.0141679862090874	0.00995593342919255	0.157036993350011	0.0529614538309225	0.25733174464629	0.0051687995355584	0.0237423561508303	0.108449124578223	0	0	0.00850055740076048	0.031	0.210735828709135	0.996016803345062
TCGA-50-5049-01A-01R-1628-07	0.0616805524586026	0	0.163600943626188	0.181555717920525	0	0.110089576485589	0.0357366356292838	0.0325335780404637	0.0188136968406217	0	0	0	0.0168267021898671	0.124484980436534	0.0731549955294035	0.152722357273688	0.0162864924016011	0	0.00486637207979963	0	0.00764739908783332	0	0.00900000000000001	0.356212513125626	0.938326505220429
TCGA-62-A46Y-01A-11R-A24H-07	0.0696199871400255	0	0.0147878012564166	0.0984471870079741	0	0.138082867015791	0.00419249465055543	0.0513200316913653	0.00749350891875734	0	0	0.0127637160355781	0.0558609998210036	0.0747798861718311	0.066077969652528	0.15474449061589	0.187334279016606	0	0.0625056610464339	0	0	0.00198911995924336	0.0600000000000001	0.156212993145753	1.01271740947023
TCGA-05-5428-01A-01R-1628-07	0.00622334857473571	0.00409198730141307	0	0.0714199632319697	0	0.0829592527504077	0	0	0.0276917090407752	0.0024119321209499	0	0.0323181949802849	0.00228461816202957	0.0838078970424455	0.0355955854151045	0.340452049922723	0.134338999747786	0	0.139360427060629	0	0.00349230105197384	0.0335517335967725	0.00900000000000001	0.349081707786437	0.939444560409649
TCGA-44-6147-01A-11R-1755-07	0.199071812195398	0	0.134390768685282	0.0564623956745859	0	0.149710333282046	0.0212284161308009	0	0.0451416513870323	0.0113694219658753	0	0	0	0.159922278462632	0.0569566023744777	0.085032234058686	0	0.0112458319251266	0.0666177917400691	0	0	0.00285046211798796	0.003	0.442842713498389	0.896076775167367
TCGA-49-AARE-01A-11R-A41B-07	0.152478982965566	0	0.102223166263652	0.0708414350329374	0	0.0853988695741389	0.0462482217796892	0.0713210131565951	0.0441487057292709	0	0.0407899552679033	0	0	0.204140191355447	0.0938862094345878	0.0566509671949501	0	0.00221445335790658	0.029657828887356	0	0	0	0.004	0.426563108994192	0.903838681835493
TCGA-78-7159-01A-11R-2039-07	0.148399429437949	0	0.217992855698586	0.086238964008677	0	0.17849560137011	0.00569048662626506	0.00281001474372472	0.00955285636836416	0	0	0.065159142248711	0.01314836343249	0.125604171357186	0.0470286715619971	0.0302969953172878	0	0.0132159604818643	0.0247074919056831	0	0	0.0316589954411051	0.001	0.504451162642488	0.862739085556019
TCGA-55-7281-01A-11R-2039-07	0.0510044173056612	0	0.0237407282662942	0.0711865761614204	0	0.16459018085049	0.0263230762560324	0.0241127274057255	0.0224409831265603	0	0	0.00948039887060368	0.0662770613420295	0.107760442254923	0.0707094525822339	0.0611839414427713	0.215355466084983	0.0325487743166066	0.0532633084630604	0	0	2.24652706050822e-05	0.00900000000000001	0.358950870858814	0.933077925082828
TCGA-67-6217-01A-11R-1755-07	0.0314350341488149	0.021136581333675	0.0924476658016838	0.156575078744394	0	0.21651481262119	0.0365159313113871	0.00910922192060306	0.0335262348771444	0	0.00362443057849796	0	0.0147578559321974	0.0159478705086361	0.0627524074699447	0.0600380466708905	0.16459611029089	0.0219922056879791	0.0499068732482669	0	0	0.00912363885380552	0.015	0.284019535330372	0.966292840596693
TCGA-MN-A4N5-01A-11R-A24X-07	0.0994676369959976	0	0.083573561762452	0.193259631558767	0	0.0728771280687106	0.0767546065975861	0.0789854162438138	0.0346560295793971	0	0.00330836832479355	0.00764466031003206	0.0029212399294861	0.0929034685583265	0.113055097916385	0.0881008950398819	0.0307324150491791	0	0.0217598440651916	0	0	0	0.00900000000000001	0.34515029884487	0.942403379183197
TCGA-55-7724-01A-11R-2170-07	0.0589724468892001	0	0.0435927987889971	0.0753917019455043	0	0.133732779120146	0.0498796076641997	0	0	0.0122663678557298	0.0349030231313192	0	0	0.150951692308989	0.10410665372383	0.135920519903612	0.085308243209221	0.0328509909041009	0.0431406527203538	0	0	0.0389825218347968	0.027	0.221210732962063	0.991003561602391
TCGA-MN-A4N1-01A-11R-A24X-07	0.142685484962575	0	0.0245149293783549	0.0448232938450443	0	0.121841403835769	0	0.0348900923039733	0.0232873772699216	0	0.0779863272586164	0	0	0.352843663355902	0.00934083656997962	0.128560811369531	0	0.0284226378526611	0	0.0108031419976723	0	0	0.011	0.310423427110404	0.96405647325507
TCGA-69-A59K-01A-11R-A262-07	0.0422491758323799	0	0.131331810918079	0.14439534905986	0	0.116036838879371	0.120277021048996	0.00505465741085811	0	0	0.0241244910629058	0	0.00316992221152503	0.0754719975893515	0.0939577793057958	0.132392068168369	0.0861377520283349	0	0.0242427074245595	0	0	0.00115842905961461	0.012	0.301823905271573	0.958521068141734
TCGA-44-6775-01A-11R-1858-07	0.143716203965679	0	0.0837028559321809	0.0361895765022141	0	0.101819570127928	0.0134850390681159	0.00301754906624874	0.0303350321160934	0	0	0.00732191213234174	0.0231918965709564	0.200024748808796	0.023783229901667	0.136767859813857	0.0924247845015093	0.0204975717398985	0.0717245131485925	0	0	0.0119976566039208	0.00900000000000001	0.354475621981905	0.936527617579893
TCGA-99-8028-01A-11R-2241-07	0.089821455878039	0	0.0757256588127035	0.137237681830824	0	0.184697496262997	0.0622243862809429	0.00834934011790378	0.0216511089406474	0	0	0.0141396776882667	0	0.123900907395161	0.0880698018832302	0.119308622697074	0.0231464027741858	0	0.0479189750088853	0	0	0.00380848442913973	0.015	0.274477253411266	0.971076487950519
TCGA-49-4506-01A-01R-1206-07	0.0327615618572124	0.00170547413709272	0.019183400128231	0.336460331351674	0	0.0556992512681037	0.091738031381887	0.0396202663480216	0.0131135251724703	0	0	0.0334318580379765	0.00460977894585574	0.0668548842303641	0.0815757248928521	0.118589598373475	0.0919866720538868	0	0.00593930596055106	0	0	0.00673033586034656	0.0590000000000001	0.159329747395898	1.02911992652885
TCGA-44-2668-01A-01R-0946-07	0.0297452065901385	0	0.0282512564749518	0.0881982931173046	0	0.129058649440794	0.0986625089124033	0	0	0	0.00728517615353924	0.0154236412707359	0.0134804767398474	0.33120314759841	0.0682466185085959	0.0612860770067768	0	0.00823419866124147	0	0.101260838871581	0	0.0196639106536811	0.016	0.257246150669599	0.987805646697178
TCGA-91-8497-01A-11R-2403-07	0.122612845829283	0	0.255657720365012	0.08852190099335	0	0.123443332133628	0.00342064002089763	0.0419676348469212	0.0418794157991726	0	0	0.0178109206800573	0.0121286199277503	0.0275146199357875	0.0106330398807608	0.0849225311630858	0.107243208375546	0.0070020055023407	0.0477693440726724	0	0	0.00747222047373589	0.001	0.505771570088157	0.862115116223956
TCGA-73-4670-01A-01R-1206-07	0.138205818884075	0	0.144686536939056	0.0645939770907016	0	0.140760165854433	0.00419909272780855	0.0490895499247324	0.0183320144206935	0	0	0	0.00806332428907639	0.133821855382099	0	0.0948437126038047	0	0.121973642233515	0	0.0396713513228317	0.006514057290184	0.0352449010369898	0.004	0.419163514433611	0.907574519450191
TCGA-44-3396-01A-01R-1206-07	0.0677102206995385	0	0.0682434437281799	0.0989517999674415	0	0.165967774732641	0.0297593264736918	0	0	0.00148841480674714	0.0307757488931301	0	0	0.20303189490105	0.107854587222615	0.13918655808609	0.0316400419202601	0	0	0.0231965018512135	0	0.0321936867174022	0.037	0.203519118763242	1.00444602446546
TCGA-38-4627-01A-01R-1206-07	0.0766532572549142	0	0.0343401201307568	0.0466306503472089	0	0.252777945084499	0	0	0.0126487409764683	0	0	0.0322609327145426	0.027651859311157	0.0931244219052245	0.0397269219971494	0.282023812424227	0.00978215363813529	0	0.071211102364921	0	7.86138403034397e-05	0.0210894680104923	0.016	0.26657535126755	0.972603156879389
TCGA-55-A57B-01A-12R-A39D-07	0.0242729602271008	0.010119740580951	0	0.0228277707464298	0	0.203702156251433	0.0106313686087394	0.0121165713121291	0.023896486155524	0	0	0.0341958542825276	0.0364255506531865	0.0557935173717029	0.0160134932412781	0.14941458782363	0.227401986629994	0.0602958287415613	0.0983902994317015	0	0	0.0145018279421106	0.017	0.251594201435323	0.97635908912972
TCGA-55-8616-01A-11R-2403-07	0.267963824413547	0	0.0197038931492106	0.126665480191907	0	0.273064739443748	0.00412446096417392	0	0.0364340870918663	0	0	0	0.0146050749486063	0.0465208562102331	0.0304359241905032	0.127081438630309	0	0.0113161046184663	0.0353460113063384	0	0	0.00673810484109169	0.00600000000000001	0.401193503331496	0.918139848145139
TCGA-55-8089-01A-11R-2241-07	0.103486109989192	0	0.0480583755209083	0.141687022543306	0	0.0848074833524975	0.0434645323017492	0.0421133093734804	0	0.0390226625692247	0	0.0622540764643127	0	0.0799823618729469	0.137640884045588	0.0942686512935775	0.0413771896753088	0	0.0771015237976261	0	0	0.00473581720028157	0.013	0.297801877725816	0.963278624758427
TCGA-44-2668-01B-02R-A277-07	0.0533447123095165	0	0.00337125422721562	0	0	0.22570559555175	0.102066604822934	0	0	0	0.0891808447575489	0	0.0258753167807089	0.181706315117577	0.14831833613235	0.0395314752935278	0.00512546026368318	0	0	0.0592809158499955	0.017189686665813	0.0493034822273797	0.019	0.24320032327253	0.989329591359579
TCGA-NJ-A7XG-01A-12R-A39D-07	0.0671161368178154	0	0.0612689610440137	0.0345874840296534	0	0.273690853596503	0	0.0170501180318289	0.032436014687055	0	0	0.0730330237378415	0.00731557876300886	0	0.0101167448434211	0.0954954856571352	0.102400413259513	0.0928595301800448	0.132629655352165	0	0	0	0.0669999999999999	0.149373615449989	1.01859284075685
TCGA-49-AAQV-01A-11R-A39D-07	0.123744189896359	0	0.0843129724551236	0.0577297938422966	0	0.147980314803262	0.021319995199218	0.0388378060410605	0.0706225040981836	0	0	0.00544974303982155	0	0.215732693342045	0.0608544364269233	0.0796582677752032	0.0353858619167213	0.00872983319201049	0.0496415879717722	0	0	0	0.003	0.427592265474269	0.903267159473982
TCGA-55-8091-01A-11R-2241-07	0.100450673215049	0	0.0719613285169125	0.0367543186104477	0	0.23409919016927	0.00110422687416764	0	0.0204581024354513	0	0	0.0542766261617074	0.013056333726864	0.0603946011964632	0.0732674287631175	0.150455067757661	0.064647214006102	0	0.105712981197004	0	0	0.0133619073697819	0.012	0.304515238811162	0.955558381653414
TCGA-64-5779-01A-01R-1628-07	0.0906145710461019	0	0.367629756333628	0.0979429409252384	0	0.221173851853603	0.0491485245813855	0	0.0105701214400415	0	0.0128389331014027	0	0	0.0779663209241423	0.042605587741785	0.0189698300315483	0.00716662058387017	0	0.00285136136748618	0	0	0.000521580069767694	0.002	0.47607398628715	0.895530068489754
TCGA-86-8278-01A-11R-2287-07	0.116554585368015	0	0.102150323483431	0.0347746460195062	0	0.271204261942697	0	0	0	0	0.0189222874795338	0.0461395282301595	0.0193046246450622	0.0957994815461115	0.0326585851986303	0.108215938228916	0.0258142923257366	0.0363970652774967	0.0823392082733499	0	0	0.0097251719813546	0.01	0.332750407315005	0.945307657441256
TCGA-44-6777-01A-11R-1858-07	0.0433171545995205	0	0.121976159705322	0.0456235468838306	0	0.109004457266025	0.0103565319568407	0.00864441589059589	0.0170130786848418	0	0	0.0140963409071421	0.0225985015299392	0.159587582757652	0.0398611793727673	0.224136299729728	0.0823394353588821	0.00379338355959482	0.0811968523918438	0	0	0.016455079405474	0.012	0.305320999314731	0.957585929303714
TCGA-55-8092-01A-11R-2241-07	0.00643245601680121	0.0586801120707749	0.143846809782568	0.262044054579555	0	0.0412070619100953	0.117881175560646	0.0501110929955478	0	0	0.00242567401101845	0.0119219518152784	0	0.0529773717587963	0.10969908721321	0.0935005589104753	0.00317728309590095	0	0.0418262890422891	0	0	0.00426902123704313	0.011	0.31506969095673	0.958830342643952
TCGA-73-4675-01A-01R-1206-07	0.0048875227539568	0.0532073424473013	0.00705236527526339	0.0555233718571947	0	0.0354730976759714	0.0244267779811836	0.0154264480802525	0.0382027090733216	0	0	0.0233253553727991	0.0243749411580497	0.301291594258173	0	0.14160121916593	0.136108245779134	0.0433787464804002	0.0899367558685406	0	0	0.00578350677252768	0.023	0.23153726361994	0.996096153361087
TCGA-73-4666-01A-01R-1206-07	0.0184711696126824	0	0.00432635797180762	0.189987133535243	0	0.0882970255342239	0.219657893319187	0.00699087616049174	0	0	0.0993955486686952	0	0.0174608681287618	0.0422648573198157	0.0936386394258885	0.121233741573729	0.0286898874705771	0.00902559150871157	0.0542653072718431	0	0	0.00629510249834264	0.01	0.33994418728574	0.943935400283626
TCGA-55-A4DG-01A-11R-A24H-07	0.11164158257447	0.0154631606537712	0.174520857237378	0.143729315191087	0	0.181786022686268	0	0.0204039326146136	0	0	0	0.0270320720152778	0.015840571660258	0.0388740866753365	0.0633490492851835	0.0902700467924112	0	0.0141701197971136	0.102919182816832	0	0	0	0.002	0.471912945445992	0.880820197823438
TCGA-MP-A4TF-01A-11R-A262-07	0.100861445227237	0	0.211417050004693	0.0548873185937374	0	0.115646089897214	0.0631832831519346	0.024634787019072	0	0	0.0103499605835634	0.0355428693340207	0	0.214959595116601	0.0660223681675731	0.0327510529701707	0	0.040738127552672	0.00140182787203864	0	0.00475283671505543	0.0228513877944175	0.00600000000000001	0.399133863370873	0.921008219492778
TCGA-44-2656-01B-06R-A277-07	0.0667252393033307	0	0.0119698654784685	0.0464924633248713	0	0.289507582936828	0.0435651343811415	0	0	0	0	0.0250579912594132	0	0.0356423837234727	0.0465739883702668	0.187352347529086	0	0.178867236553256	0.0494912073025038	0	0.0159075264744156	0.00284703336294608	0.027	0.220846761235901	0.994791778256906
TCGA-55-6980-01A-11R-1949-07	0.130909352950362	0	0.0191904440988456	0.0848166220043794	0	0.225590404770374	0	0.0224062329585511	0.0578946663883108	0	0	0.058363714892749	0.0497028163531561	0.0244236657713591	0.0289374590704244	0.0655893438851361	0.147780653703947	0.0459723838682701	0.0342887573894918	0	0.00272685726602523	0.00140662462861795	0.013	0.291990402162957	0.962810432490947
TCGA-50-8457-01A-11R-2326-07	0.110493463619246	0	0.213937998042378	0.102186947749224	0	0.153980112250583	0.00269263688628187	0.0194433158279726	0.0233153066844684	0	0	0.0340511165285438	0.0377998196152369	0.0252379862272097	0.0361451905601355	0.111809098798948	0.0127236568048708	0.000303005991696862	0.115880344413204	0	0	0	0.002	0.476597071470164	0.878362540012091
TCGA-44-6146-01A-11R-A278-07	0.0850045052601544	0	0.0114421416711612	0.0578601852906308	0	0.482205676422755	0	0.00328583681140589	0	0	0	0.0209239286444427	0.0395654917086019	0	0.0436766747583995	0.104569391571903	0.0323039706850198	0.0493110095644378	0.0329338377918259	0	0.00431464762672254	0.0326027021925396	0.113	0.106296551800616	1.0544542499165
TCGA-35-5375-01A-01R-1628-07	0.00365154028092196	0.0301567607712864	0.0199002055788766	0.182836853374977	0	0.114324824655919	0.0700662711278004	0.0733241426496057	0.0159271943793172	0	0	0	0.0461401481339846	0.0450729324683132	0.110736677860584	0.164177713510495	0.0446070002266991	0.0338780442802193	0.0451996907010007	0	0	0	0.106	0.112735474722482	1.03754359044769
TCGA-50-5931-01A-11R-1755-07	0.11751203896862	0	0.0421790978471607	0.0646907573581778	0	0.113536384068062	0	0.115325939186865	0	0	0.0148044777358888	0	0	0.276775188434486	0.0646644839891588	0.133613815417306	0	0.0434584780190976	0.0134393389751779	0	0	0	0.028	0.218388653930234	1.00196094371144
TCGA-55-6971-01A-11R-1949-07	0.0455330516322042	0	0.140851582704908	0.151417030213352	0	0.137024190570489	0.00834957635250575	0.024317975748064	0.0383296406259313	0	0	0.0528935834084333	0.00620744535073138	0.170846220474641	0.0998858750403675	0.0780476180426879	0.000936359029966348	0	0.0376602469200688	0	0	0.00769960388564952	0.01	0.324510515548443	0.953666751845548
TCGA-64-1679-01A-21R-2066-07	0.137003326963089	0	0.0750675801060264	0.0229035136963489	0	0.0973665000462617	0.00026754219791735	0	0.0178515405369563	0.0028699540366615	0	0	0	0.343828926707968	0.0127639501976351	0.075676915584393	0.155386278450102	0.0233688833777882	0	0.0298149043877456	0	0.00583018371110675	0.00600000000000001	0.399811092136206	0.920245073894838
TCGA-95-7948-01A-11R-2187-07	0.101784650823214	0	0.206452927193383	0.108837047833758	0	0.109134914657121	0	0.0232411962529401	0.00250821246365776	0.00117367356191794	0	0.0859218657771837	0.0240828106150295	0.00597809158907819	0.0265559331369861	0.124813873366263	0.0682677174811027	0.0175794905705105	0.0882868385400595	0	0	0.00538075613779385	0.00600000000000001	0.396697199551044	0.920056519178631
TCGA-64-5815-01A-01R-1628-07	0.0881049171351332	0	0.0668018304893092	0.0413722997887498	0	0.170355399011915	0.0131161904463877	0.0168814627112257	0.0351956600653078	0	0	0.00749819286238465	0	0.244828419876356	0.00444628454208039	0.153717354612552	0.0590340091794245	0.0529348069024305	0.0330315883614744	0	0	0.012681584015269	0.015	0.280902085735879	0.970271524083249
TCGA-05-4426-01A-01R-1206-07	0.108426305612454	0	0.01128230775791	0.0477812627109967	0	0.199387299366476	0	0	0.0698923565345437	0	0	0.00199103303093282	0.0340658795415856	0.278400901693821	0.0312306199076377	0.16733563052638	0	0	0.0304180757328225	0	0	0.0197883275844396	0.012	0.302700720070617	0.963495024126742
TCGA-78-7158-01A-11R-2039-07	0.156860345184252	0	0.0193683860473611	0.0454305926161024	0	0.154588389097063	0	0	0.0225514790924966	0	0	0.0680401333028828	0.039429474390992	0.0545800539102621	0.00180819439350928	0.088487938670973	0.121954922277284	0.0397719968209826	0.178609849875007	0	0	0.00851824432083305	0.015	0.27134855942501	0.968158203429068
TCGA-97-8172-01A-11R-2287-07	0.0240248240018445	0.165781149155082	0	0.0724482456422135	0	0.261336570548921	0	0.0249162545006114	0.0203324177826255	0	0	0.0308927467907395	0.00935474292702801	0.0937934730919315	0.0279658006395848	0.119079960856153	0.0348206447169521	0.00794345129068692	0.107309718055627	0	0	0	0.012	0.301041432207266	0.959138237370491
TCGA-91-6840-01A-11R-1949-07	0.201222429093322	0	0.0749859445090685	0.138319461010716	0	0.128537573337465	0.00148318526326206	0.032690065703712	0.0266831389630418	0	0	0.0262983694216277	0	0.144956498881209	0.0947798782129548	0.0778110098065132	0	0	0.0522324457971078	0	0	0	0.003	0.43247119624881	0.901101239461293
TCGA-55-8299-01A-11R-2287-07	0.0811444416127257	0	0.00885428249028391	0.164458342741779	0	0.111057326154442	0.107225596372981	0.0562266742083627	0	0	0.0321911902882148	0.0197653455972387	0	0.0376814195620038	0.0785324759782157	0.0542812589182799	0.0115163527164284	0.118401304600963	0.106487405577929	0	0	0.0121765831801538	0.011	0.314466009888301	0.954552237803122
TCGA-49-6767-01A-11R-1858-07	0.00752668584789353	0	0.00358792884168797	0.147842807010949	0	0.126945404502099	0.0870623554596921	0.0158492474565476	0.0294294153579057	0	0.0191557390838575	0.0052855861867925	0	0.337855081478779	0.073253457346053	0.112353389776185	0.00846158118603725	0	0.0253913204655206	0	0	0	0.00800000000000001	0.371779330773907	0.933500148416359
TCGA-80-5607-01A-31R-1949-07	0.00441594165936983	0.0123742928440005	0.0141533404854934	0.186126949810931	0	0.211959068815562	0.0815516178035344	0.0271015888169898	0	0	0	0.0229321582249212	0.0138213580471755	0.00705211153326596	0.131177369653929	0.10414770953842	0.0847652988563697	0.00395748392678301	0.0922190051211252	0	0	0.00224470486213031	0.097	0.119691122413781	1.04149264292339
TCGA-L9-A444-01A-21R-A24H-07	0.0873375999382389	0	0.107061635707203	0.217800277266142	0	0.184606814852591	0.0740392556236673	0.0248284997274078	0.0197578562997242	0	0.035436847384851	0	0.00806227989385365	0.0517810836395285	0.086619632747329	0.0720124332428746	0.00103553439668031	0	0.028785533570932	0	0	0.000834715708976711	0.01	0.333599446556588	0.951195414378908
TCGA-38-A44F-01A-11R-A24H-07	0.0167545075517933	0.082746001858885	0.0284740778522395	0.0808653914884177	0	0.208439184109444	0.00198783331238196	0.045167232130947	0.060210643757239	0	0	0.0319700991205862	0.0137429670666514	0.0598986729918788	0.106222694336915	0.0976725434619073	0.0805149824295271	0.00773138276987487	0.0735055726099243	0	0	0.00409621315138695	0.024	0.229736014304608	0.988969705833747
TCGA-78-7155-01A-11R-2039-07	0.0997951862755265	0	0.017446159195582	0.204393733920112	0	0.136151441698959	0.0702923766345993	0.0508268136475396	0	0.0196073684591345	0	0.00800559406165253	0.0129241394515959	0.0497252730558855	0.0945513952172988	0.144289113235941	0.078191398834548	0	0.0127519401121096	0	0	0.00104806619951624	0.027	0.223771176956434	0.994244979604727
TCGA-75-5126-01A-01R-1755-07	0.0407122577300324	0	0.00139032812050774	0.00921478799891892	0	0.165498321930496	0.0571429318903489	0	0.0158812465644709	0.0150502677732695	0.00363107765744323	0	0.0273843131502509	0.152742548807365	0.0717100729680568	0.240434024228943	0.0336660973080438	0.0255133619881493	0.0474795323672123	0	0.0402761025251181	0.052272726991373	0.00800000000000001	0.378335909519892	0.925551147869153
TCGA-86-8055-01A-11R-2241-07	0.0144612529516341	0	0.0371556567208793	0.0407332632332538	0	0.175362541327049	0.0394289268319135	0.0160754796566672	0.0103759232358037	0	0.0185208326795927	0	0.0209631030060623	0.291231462354126	0.0913813955788646	0.124307781925103	0.0341326443633088	0.0163078680441619	0.0532976215992186	0	0	0.0162642464923608	0.157	0.079782055089858	1.05967585865743
TCGA-99-8025-01A-11R-2241-07	0.237661320332317	0	0.0879040643764448	0.0250890432117063	0	0.148622628933775	0.00821700111689867	0.0172673035130808	0.02087746360143	0	0.00325573019825537	0	0	0.25135382153589	0.0297531858817627	0.161390263629317	0	0.0034134040454895	0.000829622743096645	0.001853151220408	0	0.00251199566012746	0.002	0.471215607050806	0.881533738624073
TCGA-78-7633-01A-11R-2066-07	0.05901377875001	0	0.000803623512144463	0.0386141287922722	0	0.259631672730924	0	0.0698598793904501	0	0	0	0.0440358663149944	0.0644023149382526	0.0624658463829142	0.0180463015676723	0.202100597524593	0.0144055214450752	0.0962379974635874	0.0687596751519525	0	0	0.00162279603515753	0.191	0.0650775361432728	1.05132137557148
TCGA-49-6745-01A-11R-1858-07	0.00510165872730609	0	0	0.1414374565963	0	0.142453081894152	0.0647203205770135	0.0398875469911109	0.0131258102483558	0	0.011800532485313	0	0.0883308729641237	0.0870537593617512	0.113424806647869	0.11120922685923	0.066597359577551	0.0521457284719349	0.062691418015702	0	0	2.04205822857694e-05	0.016	0.255589213657763	0.978462441771292
TCGA-97-A4LX-01A-11R-A24X-07	0.132772321182443	0	0.105924621090967	0.0816479377002405	0	0.177911017377236	0.0206184164084054	0.0351503271234802	0.0473802866453615	0	0	0.0178516487429727	0.00426519854916377	0.0644239738261487	0.0994076976270815	0.0981930608557974	0.0417508550813074	0.00755743359114615	0.0533644794024557	0	0	0.0117807247957932	0.00800000000000001	0.37916484011506	0.925926914998794
TCGA-78-7147-01A-11R-2039-07	0.0879281029812002	0	0.0254564759163576	0.135740989528052	0	0.141758259247697	0.00942941762625249	0.0214891162115726	0.0261537358363068	0	0	0.0332002687100549	0.0112127336777751	0.0458973723292618	0.162834465997488	0.134273187591574	0.054414152265724	0.0155895420611231	0.0946221800195595	0	0	0	0.01	0.319299392831461	0.953658980498329
TCGA-55-A493-01A-11R-A24H-07	0.163713035496293	0	0.0500931822718876	0.0970842954158999	0	0.166623665700305	0.0956057391770571	0	0.00609314373362147	0	0.0154179162389982	0.035545965783002	0	0.0957095505635907	0.0743066557329063	0.159795076122898	0.0165612249923896	0	0.0213244201202118	0	0	0.0021261286509393	0.00800000000000001	0.377812937373357	0.925915443803276
TCGA-86-7711-01A-11R-2066-07	0.0342015259424488	0	0.0196176852881018	0.0481209038909177	0	0.177838143916435	0	0	0	0	0.060398584005496	0	0	0.341960972014759	0.0391802368321554	0.129871722287899	0	0	0	0.113351831155941	0	0.035458394665846	0.053	0.172881176642954	1.03301636345431
TCGA-35-3615-01A-01R-0946-07	0.108785771637406	0	0.12542870365367	0.0665786878701514	0	0.0779114394023602	0.0303382856329347	0.0186655113113515	0.0128718602836659	0	0	0.0295191090494231	0	0.120218270028299	0.0426923388558712	0.188892014563832	0.0392717557232336	0.0519754558282145	0.0746587039724975	0	0	0.0121920921870889	0.002	0.477547206417987	0.880378752404661
TCGA-50-5946-01A-11R-1755-07	0.154380029546793	0	0.100063162711833	0.131920553384968	0	0.0947563894750843	0.0418372420957939	0.0734884720568829	0	0	0	0.0183902653854766	0.00349037366792173	0.109770578675428	0.0572433256380701	0.10975443184878	0.0264384116762929	0.0257078442756305	0.0467631368014938	0	0	0.00599578275955194	0.004	0.413889837753677	0.909563186377922
TCGA-44-3918-01B-02R-A277-07	0.0178276062485897	0	0.0148239297455696	0	0	0.42837838428593	0.0308505025220459	0.0244868155321383	0	0.00800192754499674	0	0.0222623050426596	0	0.105973333875225	0.0890786032286778	0.223312898116268	0	0.0303415033347318	0.00394854426605974	0	0	0.000713646257108245	0.043	0.189469421028777	1.01685889118021
TCGA-93-A4JQ-01A-11R-A24X-07	0.146567099716567	0.0683869431642038	0.0216740367660982	0.039244747811899	0	0.267413308332865	0.0260897591032827	0.0558195683905537	0.0450991126088549	0	0	0.0154642438528728	0	0.155668374990522	0.085701577821577	0.0445731006732265	0.020214396204765	0	0.00503160206575637	0	0	0.00305212849695649	0.00800000000000001	0.371632656316637	0.931531286516022
TCGA-55-7910-01A-11R-2170-07	0.0570063466505337	0	0.221785130476807	0.0122611844137897	0	0.256040344991029	0.0147054742552849	0.0580023735513476	0.015735463041585	0	0.0367364232697646	0	0.00304556768632551	0.143983869663415	0.0264673769050868	0.0282258044828013	0	0.0946829598847053	0	0.0111308557290837	0	0.0201908249984409	0.00700000000000001	0.391107779336513	0.924634981594892
TCGA-55-8506-01A-11R-2403-07	0.00958351509629848	0.0013706654830039	0.0238305415702867	0.0791426457068669	0	0.145116660977588	0.0168302424129503	0.0128378827499504	0.0113646661720155	0	0.0154292014313364	0	0	0.271386344515702	0.0584558684688284	0.240729610522315	0.0172051355953964	0.00100305200628349	0.0492630073214319	0.0389637006992653	0	0.0074872592704811	0.0639999999999999	0.153344423194677	1.03347078412736
TCGA-78-7540-01A-11R-2066-07	0.0340342592447386	0.0476958908657904	0.0130295956049494	0.0571014156255165	0	0.113956126678812	0	0.00387816528194955	0.0143587891821674	0	0	0.0360347507019	0	0.276567879978189	0.017523423436492	0.242472537555017	0.0486002416963384	0.0295780227214964	0.0651689014266429	0	0	0	0.036	0.204587721314884	1.00904833376871
TCGA-86-7713-01A-11R-2066-07	0.0921119963015402	0	0.0745650266312825	0.0929023907503594	0	0.257210238304703	0	0	0.00638780009768711	0	0	0	0.041542372276276	0.133478681770294	0.0693465211944565	0.134146707991144	0	0.0648187463114192	0	0.0231825428816611	0.000841646156358778	0.00946532933281832	0.017	0.253169559382448	0.981685437923005
TCGA-50-5051-01A-21R-1858-07	0.138413185413058	0	0.190857071398743	0.0852782322717228	0	0.101281472993163	0.0152560818490179	0.0438729302048448	0.0292072418206918	0	0	0.0208897473112989	0	0.134492723521242	0	0.06606127059516	0.0809371309098186	0.0670704753345562	0.0263824363766826	0	0	0	0.002	0.458940550807458	0.887894955940521
TCGA-55-8204-01A-11R-2241-07	0	0	0.177311027065903	0.0969304104501209	0	0.0892819615687734	0.0680278302812011	0	0	0	0.015748786892	0.000994793412344673	0.0040486606122156	0.0788286057246755	0.166634149968635	0.0908667124133152	0.0423496282863935	0.00490085099638406	0.104240723480907	0	0.0208864236125437	0.0389494352345876	0.015	0.270048291711906	0.978001541691342
TCGA-MP-A4TJ-01A-51R-A262-07	0.0747485949779765	0	0.106659500044815	0.144208316763068	0	0.175237820522271	0.124105901798578	0.00730076952828076	0.0130932545137052	0	0.00967916320397619	0.000896269932426294	0.0063431193006565	0.139695505725978	0.0753462338867824	0.0712634561778975	0.00397565804906811	0.00740794371111753	0.0400384918634028	0	0	0	0.011	0.30881889776004	0.957125273974656
TCGA-97-7554-01A-11R-2039-07	0.0285083872271849	0.00105322587344648	0.0994014165322133	0.0894349248250793	0	0.143129440570439	0.00818237180061861	0.0219192695291943	0.00647868408213423	0	0	0.00939937815523482	0	0.213825120427676	0.0887776176055812	0.19559768860097	0.0183839689268812	0	0.0748679733929389	0	0	0.00104053245040797	0.043	0.187716023109054	1.01037734218328
TCGA-05-4434-01A-01R-1206-07	0.0579019095308381	0	0	0.0556485354374943	0	0.198962184705673	0.0448813376096238	0.00212519408046732	0.0238360011039844	0	0.0322227982042948	0	0	0.150233798736372	0.157534466961627	0.167991031869067	0.0398868768741751	0	0.0583896168491492	0	0	0.0103862480372339	0.013	0.296665499544128	0.964223374004866
TCGA-86-8585-01A-11R-2403-07	0.036575835019502	0.0149548073051065	0.0183019001973285	0.12352607983532	0	0.132035227232573	0.0200910488919225	0.0741546035138585	0.0636107723890553	0	0.0127416652053806	0.000279089487688117	0.0105311251503921	0.273829066125618	0.0528639864718554	0.115711961375289	0	0.0268793911143427	0.0239134406847672	0	0	0	0.055	0.16635934048934	1.02519366187263
TCGA-64-5781-01A-01R-1628-07	0.129216826253573	0	0.135666832439703	0.204223817500903	0	0.062831588962576	0.112461843701291	0.0632370262695178	0	0.0401039765900264	0	0.0574682654240056	0	0.0467446094166758	0.038660685047326	0.0364695612623443	0.0225805912658096	0	0.042961248917443	0	0.00209350050993393	0.00527962643887077	0.00900000000000001	0.358518168386472	0.940517606314915
TCGA-MP-A4T7-01A-11R-A24X-07	0.0349937834749824	0	0.0195645616610209	0.0517320529396372	0	0.203518404912367	0.00908587535016134	0.0844428366082655	0.0069220249480384	0	0.0100103366112324	0.0208728651167665	0.00276664041860051	0.118900989179858	0.0143679766928212	0.212356378896829	0	0.154485471004154	0.0374980821378519	0	0	0.0184817200474135	0.015	0.271855349191326	0.972526108421554
TCGA-73-A9RS-01A-11R-A41B-07	0.175291402347614	0	0.171238720784235	0.143720742864742	0	0.0386762142754086	0.0522900308862038	0.0876029230744336	0	0	0.00240307068767159	0.00381352671457041	0	0.0911711841228848	0.0601901437208649	0.090932141657764	0	0	0.0826698988636072	0	0	0	0.002	0.466012238359302	0.884059440514525
TCGA-05-4415-01A-22R-1858-07	0.0689974221248977	0	0.0617700552666844	0.208296096190013	0	0.136152942099193	0.0876338842536304	0.0464778472303683	0	0	0.0434531447301085	0.0317452513332009	0.00705696418649225	0.0727495157154433	0.079333742832232	0.0787798532192452	0	0.0101850540709202	0.046419705153503	0	0	0.0209485215940671	0.017	0.254157792826371	0.983900186361096
TCGA-93-8067-01A-11R-2287-07	0.10150245243633	0	0.014597776306312	0.0768768436550096	0	0.191539398718328	0	0.0537077577551774	0.0159410807492646	0	0	0.0553003109936163	0.00336341359538855	0.167155429071914	0.103567458477055	0.173156078896916	0.0386017855345682	0.00122376634861439	0	0	0.00329153330955786	0.000174914151947965	0.0590000000000001	0.158412299682438	1.02550909649069
TCGA-44-6148-01A-11R-1755-07	0.1436401958386	0	0.170087593276948	0.0572889459960659	0	0.0958494521549134	0.000889063353034265	0.0322031737351418	0.00131361914182461	0	0	0.0014530778825875	0.0471301940373374	0.0433261341574788	0.00573284576242157	0.221629556456586	0.0422316911280632	0.00576316446065029	0.123580383765725	0	0	0.00788090885262246	0.002	0.45862678595549	0.888127460540631
TCGA-95-7947-01A-11R-2187-07	0.166704140081209	0	0.0865776174416052	0.0960687656278101	0	0.184866837392197	0.00971107890592605	0.0217717422540793	0.0241125345614043	0	0	0.0109695801637705	0	0.112169237465674	0.11818066438218	0.0965623812036289	0.0113347669943585	0.00268939080341364	0.0545456341864905	0	0	0.00373562853625224	0.00900000000000001	0.362364569460389	0.93494813533512
TCGA-97-7937-01A-11R-2170-07	0.00379841581791314	0.0187055850331838	0.0343514564570481	0.0471334383563082	0	0.0872503370207562	0.00628291142696661	0.038532890793837	0.0347692806382252	0	0.0229549949306632	0	0	0.310220712719774	0.0671226160191841	0.174968274584021	0.0441098700423348	0	0.0488486279260223	0.0587023815973439	0	0.00224820663641864	0.052	0.17408509939046	1.02554109482975
TCGA-78-8660-01A-11R-2403-07	0.0898854383542456	0	0.00761044457587328	0.147314082080524	0	0.175756074032812	0.0396124191307364	0.0450316202025705	0.0469462483158093	0	0.00470549376896038	0.019833332290959	0	0.165425562180492	0.0935982521719459	0.113595347690251	0.0176449039450707	0	0.03304078125975	0	0	0	0.043	0.187657889134415	1.01255718670974
TCGA-99-8032-01A-11R-2241-07	0.0845459875421707	0	0.349486296545471	0.0637390370326209	0	0.141906634116003	0	0.0152036993450769	0.0143781140022585	0	0	0.0271479487356159	0	0.149213625138733	0.0122710519376813	0.0782306196358709	0	0.00719160576910453	0.0440774875300308	0	0	0.0126078926693624	0.001	0.543003831860864	0.841715510866544
TCGA-50-5072-01A-21R-1858-07	0.139831254082823	0	0.122341777337156	0.0560888837931307	0	0.210256321295965	0.00176277987145758	0.0350114212683578	0.00429475004283784	0	0.0130213524191774	0.00369796646997693	0.0158850171435115	0.143212239375218	0.0427491399911089	0.110530948404478	0.00620255891309513	0.0372806386610425	0.0288514609702164	0	0	0.0289814899604478	0.00800000000000001	0.381372456729726	0.925227383850225
TCGA-05-4402-01A-01R-1206-07	0.0807024892251657	0	0.0679625458878728	0.0323047379101307	0	0.185295731705844	0	0	0.0129950099966173	0	0	0.0493432848184234	0.00781990865989225	0.0895936903377019	0.0416890167090325	0.188787519221376	0.041945473688372	0.0478033656859023	0.13441550029978	0	0	0.0193417258538891	0.015	0.269896700728009	0.96846814297206
TCGA-55-6970-01A-11R-1949-07	0.0637282453566094	0	0.0275739862168768	0.0778532161208315	0	0.234273589981856	0.0156340334229176	0.0444477173002383	0	0	0	0.0190825435577478	0.026891310661387	0.12995926639125	0.059153543686152	0.13799167471928	0	0.0800039606214652	0.0834069119633885	0	0	0	0.055	0.16787948908043	1.01259359950097
TCGA-86-8669-01A-11R-2403-07	0.0753236850581478	0	0.170001209519841	0.0840944488542268	0	0.171767185879151	0.0274358135209774	0.00532123269996648	0.0356908054438745	0	0	0.0335454670257738	0.052516389287036	0.104360815354263	0.0297732631680822	0.0543609666682313	0.105714886464283	0.024543880867489	0.0255499501886571	0	0	0	0.003	0.43593594271591	0.89930827679484
TCGA-69-7764-01A-11R-2170-07	0.19119013579132	0	0.158546001322517	0.111949688407229	0	0.314225450200062	0.00488882851017816	0.0152153095689687	0	0	0	0.0148912029362264	0.0086043656136677	0.0607571092543583	0.0548985422160162	0.0410867428298918	0	0.011710574868279	0.0120360484812861	0	0	0	0.00600000000000001	0.4038086927469	0.922029656169868
TCGA-38-4625-01A-01R-1206-07	0.070600284116355	0	0.0884874166576251	0.0984994814839131	0	0.0998726385491096	0.0426563662184609	0.0234866498679247	0	0	0	0.0200133171870214	0.00554869217911167	0.151383148577279	0.0871756678658431	0.180989919132281	0	0.0597219857807204	0.0606079732241139	0	0.000913169553242242	0.0100432896069987	0.01	0.340593573711035	0.942043272827969
TCGA-55-7283-01A-11R-2039-07	0.0327098317616229	0	0.00297805579111907	0.140233957560025	0	0.207138160930133	0.0307575547871791	0.0283888142293615	0	0	0	0.0146276726335067	0.0237419707673105	0.0547850426158536	0.0768236341331265	0.172661746126454	0.0731562361073612	0.0203288495226232	0.117299831346343	0	0	0.0043686416879812	0.015	0.282934149083995	0.965208244586468
TCGA-73-4668-01A-01R-1206-07	0.162905913809226	0	0.20743874990592	0.0652427084035664	0	0.105606317424905	0.0107159138427201	0.0246738920964175	0.0124716035985508	0	0	0	0	0.232210439219062	0.00758930128764853	0.0892646841544443	0	0.0379222124526828	0.0288178060082498	0.013719193760359	0	0.00142126403624798	0.002	0.463336518881148	0.887223051400562
TCGA-44-2666-01A-01R-A278-07	0.0466824431295297	0	0.109403436173068	0.0631118983734935	0	0.161939196851119	0	0.00559569397050138	0	0	0	0.048674796132193	0.0024761065027695	0.0413165310193944	0	0.0663149965182888	0.054796552272544	0.0911843306110701	0.216013455664837	0	0.0924905627811906	0	0.013	0.295117644962449	0.95982170564104
TCGA-55-7907-01A-11R-2170-07	0.112731021394166	0	0.0957449351622418	0.147845785134623	0	0.211878629541923	0.0287505733736734	0.0275065240852301	0.0254541187533189	0	0.00507360263151506	0	0	0.104141396198384	0.0807206706126825	0.111178703577564	0.00935662823765268	0	0.0314162943035579	0	0	0.00820111699346759	0.00900000000000001	0.360397465713448	0.935476829701145
TCGA-55-6975-01A-11R-1949-07	0.171572778001601	0	0.200450075135682	0.0665501131666295	0	0.198815093974838	0.00266128169295871	0.0286078833917287	0.0139768127883272	0	0	0.0223054792863899	0.0159692878838438	0.0651615745524375	0.00447922965986752	0.0785249657297417	0	0.0845754684264476	0.040064396076814	0	0	0.00628556023269316	0.002	0.451782533526746	0.892861320167599
TCGA-50-6594-01A-11R-1755-07	0.0721041605300295	0	0.0169752659146648	0	0	0.176831276519478	0	0	0	0	0	0.0450304781851343	0.0291214026701925	0.206275448392588	0	0.179963304227658	0.0844506938097277	0.109354061284095	0.0741375682862318	0	0	0.00575634018020085	0.019	0.245465084377782	0.983446395106877
TCGA-44-6774-01A-21R-1858-07	0.0522359010866203	0	0.0417921337789424	0.0411013591124053	0	0.256071467532944	0.0221143588109553	0	0.0280343209352391	0	0.0563265974950084	0	0.0257385664906622	0.223942198116708	0.0507290660126575	0.16531327675921	0.00686199984247279	0.00202179693610218	0.00091606603746515	0.00819659833670913	0	0.0186042927158992	0.0580000000000001	0.159511360128159	1.02293396477023
TCGA-55-8203-01A-11R-2241-07	0.0223976978296445	0.0442040718520353	0.297483215393786	0.102040413101685	0	0.0818367488565141	0.0576569361380867	0.0317615103237292	0.0455366972774118	0	0.00639064268447704	0	0	0.129899012678026	0.0690451266721631	0.0559318529351266	0.0235748263447198	0	0.0248755794910912	0	0	0.00736566842150302	0.002	0.487816920890429	0.874124715274782
TCGA-49-AAR0-01A-21R-A39D-07	0.0924458857798118	0	0.0460594704013744	0.0766719532665504	0	0.155266133206767	5.38932967525383e-05	0.109561960071694	0.0433314695402275	0	0	0.0312232500824989	0.00103019583881535	0.10334881747925	0.0754784295500728	0.172326531503432	0.0331258415697029	0	0.0560636818281267	0	0	0.00401248658492376	0.013	0.294635308272571	0.961931226831102
TCGA-50-5933-01A-11R-1755-07	0.0361054291884937	0	0.0122426384319055	0.0555283347863875	0	0.190861061611484	0.00600810165837895	0.0104445335919822	0	0	0.00764984404707305	0	0.0102993252012433	0.29924569082977	0.0529326618269707	0.281797150600494	0.00477700326228284	0	0.0205273957545043	0.00354058980759227	0	0.00804023940143855	0.015	0.272946768195318	0.984540544836747
TCGA-L9-A7SV-01A-11R-A39D-07	0.108112912858945	0	0.0817052243377569	0.109084941784068	0	0.239943947442078	0.0133193019545182	0.0922917276417473	0	0	0	0.0142174999671439	0.00493138018764772	0.0171687499196824	0.0989047235574592	0.173151371117054	0.0257808317261201	0	0.0213873875057797	0	0	0	0.017	0.254055505514617	0.98525945799506
TCGA-44-2661-01A-01R-1107-07	0.0695033538065799	0	0.116920686769226	0.095694355169797	0	0.159729436638705	0.0283776249241	0.0454535688800334	0.0161830721518194	0.00364835244653553	0	0.0109885619418437	0.0276649828413796	0.00133901606775578	0.0466021014732308	0.172979745207083	0.104256839334721	0.000836468389334132	0.0756779954359295	0	0.0137255079796607	0.0104183305422654	0.011	0.316090245888549	0.950860123834645
TCGA-05-4422-01A-01R-1206-07	0.0878931501436734	0	0.235870005968936	0.225014488414845	0	0.158547145459759	0.0134593468775581	0.037799111218774	0.0304596492743587	0	0	0.000922027159364737	0.017138189473775	0.0376159635347632	0.0457515975574171	0.0975082221274777	0.00695805933782539	0	0	0.000205048834638314	0	0.00485799461683444	0.003	0.433116940034478	0.906580055226918
TCGA-L4-A4E6-01A-11R-A24H-07	0.0666711769335908	0	0.0116604373767432	0.0470227965434174	0	0.137270511407648	0.00737242558324253	0.014102985214194	0	0	0.000546868364584848	0.0115584639643131	0.000362103910125189	0.2101368934757	0.0423662684976593	0.301961955086855	0.0778786693482263	0	0.0656324962253459	0	0	0.00545594806835519	0.011	0.310530438262341	0.959151639597193
TCGA-55-7570-01A-11R-2039-07	0.204353483065086	0	0.307371433541401	0.172571494740671	0	0	0.0186615509121319	0.0583428744797903	0.0245173592217828	0	0	0.0390863929306106	0.0104706296799806	0.0564647960352095	0.0228120667922517	0.047779113259569	0.014840092291372	0.00174335133478785	0.0201280474485567	0	0	0.000857314266799049	0.001	0.541687250722662	0.845587122768732
TCGA-05-4250-01A-01R-1107-07	0.0843666629100588	0	0.0276709854606323	0.239380326013906	0	0.111229644526335	0.135502006030917	0.0368049731457916	0	0	0.00712443812920168	0	0.029933937455444	0.0431863351194898	0.0727387386765789	0.152262204310489	0.0277576528687421	0.0132261904581918	0.0145733821899433	0	0	0.0042425227042788	0.011	0.311382307586939	0.955475029148746
TCGA-97-A4M1-01A-11R-A24X-07	0.0633591888129034	0	0.0079989060975766	0.0619621889588387	0	0.135957742730987	0	0.00015937305918761	0	0	0	0.046306586768583	0.0444027631244086	0.107468875656432	0.0281041824164918	0.278928709287832	0.0351879482923916	0.00234954699845415	0.187813987795914	0	0	0	0.01	0.327182532294317	0.947399405429611
TCGA-S2-AA1A-01A-12R-A39D-07	0.125312317632548	0	0.214468364793004	0.0680148315608771	0	0.216324226583156	0.00859126818412232	0.058127872326805	0.0254204573074204	0	0	0.0207172088445242	0	0.0927757055831497	0.0403558945560931	0.029600717098748	0.0499611572549591	0	0.0503299782745931	0	0	0	0.004	0.423136277013779	0.908940238725157
TCGA-38-4628-01A-01R-1206-07	0.00976727970463678	0.00436461418465491	0.0130134682259237	0.0367278799597392	0	0.0788040587818474	0	0.0285496348130599	0	0	0	0.023321799991952	0.0633957359555492	0.12585286808496	0.0101877801157198	0.362716270725259	0.101169915013036	0.0229946412105405	0.0997437990172138	0	0	0.0193902542159077	0.013	0.293542811367693	0.966637836416279
TCGA-86-A4D0-01A-11R-A24H-07	0.0711940244451516	0	0.00870188150439524	0.109936653084557	0	0.173850161371309	0.109340733745374	0.074767906055124	0	0	0	0.0579624511886002	0.00858459436864211	0.0201298499820436	0.0604585872086078	0.153693081485075	0.105130588418034	0.00527647854540123	0.0409730085976859	0	0	0	0.104	0.113615648968712	1.03464752366202
TCGA-78-7166-01A-12R-2066-07	0.0489549572257493	0.0181023315813505	0.0769395197883551	0.162290690149784	0	0.121555390018273	0.00919379953182778	0.0931364676529749	0.0540747931704431	0	0.0433201871731539	0	0	0.208330722168805	0.105108819315128	0.042443888435129	0	0.00817735465421129	0.00837107913481386	0	0	0	0.023	0.234437533698427	0.997918547944656
TCGA-49-AARQ-01A-11R-A41B-07	0.148001646396876	0	0.0611718148569199	0.0999042503527078	0	0.0673509023882599	0.0087517936151992	0.113714016496499	0.0014972382677078	0.0525694263053756	0	0.0276811588595994	0	0.131400757866112	0.197747238341111	0.060980801882913	0.00666212490509103	0	0.022566829465628	0	0	0	0.01	0.317074415667359	0.963626084246661
TCGA-50-6593-01A-11R-1755-07	0.0173118769987706	0.0377964699337231	0.0308012995146037	0.0133722132223398	0	0.0700696344332972	0.0130098780041122	0.0339207640314068	0.00920175707472565	0	0.00207398351641473	0	0.0472088047776647	0.309540697449879	0.0200901449932758	0.111272868139765	0.151985151995095	0.0168325150201797	0.0905387450770356	0	0	0.0249731958177107	0.036	0.208098186737677	1.00739805135314
TCGA-44-3918-01A-01R-1107-07	0.0200913037604011	0	0.0898352722747232	0.167131819127625	0	0.153462519080839	0.103013339991672	0.024301539562605	0	0	0.0315509870861572	0	0	0.103273476996898	0.091712197270467	0.178884714493722	0.00907991680771079	0	0.0168685111077736	0	0	0.0107944024394063	0.037	0.202974286439323	1.00205407581669
TCGA-44-2659-01A-01R-0946-07	0.0914948029867604	0	0.144689670869921	0.153302936282442	0	0.223132570227356	0.00590626838461387	0.028385466811217	0.0394405617758598	0	0	0.027139677934646	0.0126174149475435	0.0100930090199636	0.0642824141662108	0.0860711341787583	0.0237063385084166	0	0.0846399245605711	0	0	0.00509780934571974	0.00800000000000001	0.375815685399478	0.929872515512201
TCGA-44-6778-01A-11R-1858-07	0.0691072352871814	0	0.000982413633864712	0.0785872952526396	0	0.320534390660141	0.0403532740086418	0.0622642503726735	0	0	0.008938288877405	0.00886871338151643	0.0122756399746628	0.0815972097100883	0.108594331801865	0.132531425696363	0.0406455545106206	0	0.0238837374075929	0	0	0.010836239424743	0.112	0.107010729233175	1.04814248595129
TCGA-86-A4JF-01A-11R-A24X-07	0.0396229821095463	0	0.0271652218800957	0.0818880860158087	0	0.150238313077153	0.0102831779355347	0.0646751228449155	0	0	0	0.0911534584005098	0	0.134194150101026	0.0881743506308423	0.141135938046297	0.0108509866138282	0.0318036463341327	0.118919796234975	0	0	0.00989476977533507	0.054	0.169927890436915	1.0142708842319
TCGA-62-A470-01A-11R-A24H-07	0.0747325017346824	0	0.0138367299274781	0.0360356075362261	0	0.178021531192355	0	0.0116876057329107	0.000422847666641939	0	0	0.04111816401657	0	0.169718672577055	0.0548030885010198	0.288801470762174	0.0643339137472391	0	0.0589150103719887	0	0	0.00757285623365852	0.069	0.147471332219097	1.0261562560939
TCGA-86-8076-01A-31R-2241-07	0.0403889056356817	0	0.187768817719331	0.177287299614618	0	0.0882882336733102	0.0381983839992797	0.0292214887835296	0.0568756607903154	0	0	0.0112465901315687	0	0.185218231157057	0.0581140589049368	0.052986797102371	0.0514487781412022	0	0.0132771876316438	0	0	0.00967956671515483	0.00700000000000001	0.392820585731451	0.921583059209226
TCGA-44-3398-01A-01R-1107-07	0	0.045673443364352	0.0102911188459033	0.0589256965335284	0	0.182299168759253	0.00783955291412142	0	0	0	0	0.0156692422609334	0.0239469070546109	0.0342897384735675	0.0275653786600181	0.0698846479605509	0.364032963688666	0.0337652296938403	0.0878719222125477	0	0.0264685254513688	0.0114764641267378	0.053	0.172850097558175	1.01033249706232
TCGA-78-7154-01A-11R-2039-07	0.0874083609371247	0	0.00542894140852338	0.0831079478916408	0	0.31348797559444	0.0359190979851903	0.0184915122431286	0	0	0.00902370201859242	0.0149045172561004	0.0119557867090563	0.0448068670443696	0.117709028324755	0.122887112927295	0.0530719739781273	0.00632547168321041	0.0754717039984454	0	0	0	0.014	0.286250378343968	0.967324394676882
TCGA-MP-A4TI-01A-21R-A24X-07	0.0461759114269037	0	0.0245234551036917	0.0788619585405555	0	0.144326586314205	0.0773295915796906	0.035683570334415	0.0384800744020127	0	0.0169366450534543	0.00355083027052129	0.00706415952254908	0.183661379671235	0.101732363781651	0.156515203594148	0.0156861741779444	0.0134872299870363	0.0499086652490157	0	0	0.00607620099097049	0.002	0.469383527916349	0.884095251387738
TCGA-55-8302-01A-11R-2326-07	0.0148930854288067	0.0368708127633656	0.0132544752966787	0.162484869076763	0	0.111004180166385	0.00812565025221734	0.0605872843479199	0.00812089235844047	0	0	0.0480845097942244	0.0372200677207424	0.122828063636082	0.138816397437141	0.134029922017231	0.016690096185791	0.00159013788117023	0.0853995556370408	0	0	0	0.093	0.123664832074118	1.03762980489915
TCGA-91-8496-01A-11R-2403-07	0.0135790559033133	0.00642397860209445	0	0.0877522228608673	0	0.095379500778371	0.0126854106193856	0.00353943504615528	0.0147933650919905	0	0	0.0215652972295515	0.0811000104451583	0.1245504741545	0.012155823174126	0.233468587426475	0.0974143895235238	0.00324885160425031	0.151326824955515	0	0.0120590703493621	0.0289577022353607	0.003	0.432388762029082	0.902039223024296
TCGA-99-8033-01A-11R-2241-07	0.0284219656665205	0	0.0237709025349011	0.212894511547499	0	0.0502488018476653	0.158920946090147	0.0749293593590817	0	0	0.0109913488720285	0.0767276325113625	0.0100825275051241	0.106676552133638	0.0860288456856161	0.0628322766950461	0.00810501752922792	0.0545613521796005	0.0230514762815712	0	0	0.0117564835609706	0.037	0.200796447399582	1.01058516016847
TCGA-97-7547-01A-11R-2039-07	0.119230516887162	0	0.0907609885217811	0.0572232528827525	0	0.208864101457584	0.0120713639944956	0.0328315034500976	0.0528049018544409	0	0	0.00574648473438188	0.0230780728886833	0.0948858008382758	0.0478704589733232	0.166565699087057	0.0230958317991584	0	0.0649710226308076	0	0	0	0.014	0.290034046180746	0.963915144170943
TCGA-55-6979-01A-11R-1949-07	0.0779913572770122	0	0.104272839225092	0.118059673330107	0	0.149770015676752	0.0260801324189407	0.0521039718063966	0.0143221291851574	0	0	0.017042113318257	0	0.130957821479742	0.0975693091625826	0.154609104124089	0.0164149067316016	0	0.0367253536603589	0	0	0.00408127260391032	0.00900000000000001	0.345477948755686	0.941011326790479
TCGA-86-7714-01A-12R-2170-07	0.0318708257168566	0	0.00510901881389962	0.0180190951724108	0	0.185109137480219	0	0	0	0	0	0.0322080493028629	0.0158925949406914	0	0	0.205200028714152	0.277299621558546	0.117264263872831	0.102168454496017	0	0	0.00985890993151358	0.012	0.305024236157367	0.957055127911967
TCGA-95-7944-01A-11R-2187-07	0.0096094073534077	0	0.00511447185292061	0.288542104993477	0	0	0.14900206333155	0.0288241667162551	0.0080420622814774	0	0.0677183661651784	0.0663961026449457	0.00189336198672665	0.105944509721091	0.128688956865277	0.0884352530257314	0.00522561045774579	0.0109013889098724	0.0356621736943438	0	0	0	0.002	0.495716481469916	0.867677103735988
TCGA-91-6830-01A-11R-1949-07	0.0617770744448547	0	0.00282586116695957	0.146612213051292	0	0.160268608890316	0	0.0359594896519483	0	0	0	0.0564554106344945	0.0227674789663585	0.159430257891883	0.0995394745782828	0.102304904719494	0.00897908075587909	0.0109088076438753	0.107802129636184	0	0.0172403462533799	0.00712886171479827	0.056	0.161618497305906	1.01937918514293
TCGA-44-2662-01A-01R-A278-07	0.0247686463757739	0	0.0790008470083323	0.00765600280238901	0	0.0860637448731544	0.0355880151759339	0.00162909692684244	0	0.0159879664733604	0	0.0059784320151009	0.110005138068001	0.263533356849945	0.0168293743191887	0.106204575724681	0.113139031264016	0.00792792034499267	0.0522761334483049	0	0.0186069934303209	0.0548047248996635	0.015	0.270365225881359	0.976477797611221
TCGA-35-4123-01A-01R-1107-07	0.025729757765459	0	0.0170279395852186	0.359521992545582	0	0.0232184183677822	0.0910305679109755	0.0549104609348392	0.0182906989102726	0	0	0	0.0100917706864782	0.139936218119571	0.0355112680511893	0.148257900284307	0.0470048730136062	0	0.0101105794297356	0.00928693035319124	0.0100706240417928	0	0.012	0.307661500640217	0.961019243011015
TCGA-55-8301-01A-11R-2287-07	0.0229950088895194	0.00894226976668829	0.153359238942622	0.0937039259612433	0	0.133827687860865	0.0498315592573006	0.0303067702970028	0.0240517858645413	0.0041420714335014	0.0116412064579087	0.0062702572747808	0	0.146213273698452	0.174917226291031	0.0593155917763484	0.0234109985956409	0	0.0570711276325533	0	0	0	0.015	0.270408970549188	0.981518831706348
TCGA-44-8120-01A-11R-2241-07	0.120274168898902	0	0.0939016113814457	0.0614846442580688	0	0.187993590938838	0.0454417159508	0.00805732244052227	0.00126305234279232	0	0	0.00282310475189761	0.0265992260654574	0.086536663956159	0.0223690137229112	0.119301195161632	0.116157237806325	0.0205702728157322	0.0723685445213716	0	0	0.0148586349871458	0.01	0.328734978507252	0.945613136958993
TCGA-55-6981-01A-11R-1949-07	0.20571122204294	0	0	0.0312244285917342	0	0.20465532078778	0.00524044257252078	0.02567144630116	0.0158238778279648	0	0	0.00736670392353575	0.0334225719454495	0.158158480005809	0.0100368714705841	0.107665182383297	0.114026978895414	0.0281781151631422	0.051863836689055	0.000691862301964501	0	0.000262659097649085	0.011	0.311020097705503	0.954829936843026
TCGA-86-8668-01A-11R-2403-07	0.059106645899027	0	0.141294067292102	0.0540595153038213	0	0.178532817710221	0	0.0460240319346468	0.0235202712514108	0	0	0.0222821024048501	0	0.145643739980113	0.0803962279294746	0.121823303633663	0.0473555180643828	0	0.0751293284558308	0	0	0.00483243014045748	0.01	0.339659580232694	0.943240264871112
TCGA-97-8174-01A-11R-2287-07	0.0949057148628241	0	0.119342761868794	0.05773710120754	0	0.268525773937811	0.0286965027777498	0	0	0	0.00851027988153163	0	0.0219588174909412	0	0.103228874919783	0.17345470764718	0.0482967040980488	0.00384612349012638	0.0698376643029506	0	0	0.0016589735147206	0.00900000000000001	0.358571109055388	0.934653139359696
TCGA-50-5941-01A-11R-1755-07	0.112917228858064	0	0.0492586863786088	0.134423832474332	0	0.142059937262618	0.0334335538411584	0.0574916510834296	0.0351254112700142	0	0	0.0219920162501824	0.00541866546358254	0.0960554547501417	0.104043674210501	0.0796937491979417	0.0377934649601081	0	0.0795978649576563	0	0	0.0106948090416618	0.015	0.269873611735928	0.972881851068288
TCGA-73-4658-01A-01R-1755-07	0.0755287618437634	0	0.0563082351496824	0.0580866188177746	0	0.186867427105202	0.0343115699028116	0.0430536608300932	0.00492366295687476	0.00503245357695432	0	0.00634096480123903	0.0607521085406713	0	0.0416461190595573	0.146968951584568	0.231880469541411	0.0114201670042508	0.0308736479425367	0	0	0.0060051813426103	0.013	0.297732427472238	0.957673690389579
TCGA-05-4244-01A-01R-1107-07	0	0.0066419211085117	0.000211610670625718	0.0488247159978564	0	0.175231578712975	0.0131757237940703	0.0444351070404158	0.00385458543618275	0	0.00371481211010925	0.0123568438792825	0.0608361440148007	0.190173073021648	0.0299156377012673	0.169520825853451	0.140087694631823	0.0258015276902852	0.0629260037320035	0	0.00925783120406745	0.00303436340062408	0.125	0.0976148505493574	1.04396168960406
TCGA-55-6968-01A-11R-1949-07	0.0298423723646761	0	0.157753436956927	0.109470978365933	0	0.0445028633590975	0.0572663788743105	0.012801752606461	0.0258149327707676	0	0.00186018279654507	0.00706211693946226	0	0.359203071978865	0.0779664405896769	0.0961515818735637	0.00076994168147139	0	0.0195339488422429	0	0	0	0.011	0.313776540034476	0.965371156185243
TCGA-67-3771-01A-01R-0946-07	0.0794366812524954	0	0.163145287484443	0.090879172010084	0	0.0918856392781837	0.0172583319672191	0	0.0113086068755605	0	0	0.0399668459745943	0	0.174188017390776	0.112754979046823	0.146453867050264	0.00927840312055315	0	0.0597097105239806	0	0	0.00373445802502266	0.00700000000000001	0.394900116876153	0.919938621440018
TCGA-50-6597-01A-11R-1858-07	0.0059267684569058	0.0419125139047977	0.103955595597691	0.0888054951987875	0	0.238692396185609	0.000264620741491892	0.0318241673634901	0.0996808624783957	0.0206373432657735	0	0.0282156834029446	0	0.0294019616351964	0.0887081283531636	0.0516567316751841	0.0986649201808072	0.0294147980331198	0.0422380135266416	0	0	0	0.015	0.279181047993036	0.973509184074739
TCGA-75-5147-01A-01R-1628-07	0.0630723278214842	0	0.0763202521036515	0.0695749989264318	0	0.230871640616329	0.0553346548380647	0.0183320847217941	0.0110951164299299	0.00540109470381647	0	0	0.0219610779769556	0.0640909461250036	0.0621516513051714	0.105768791621214	0.114506512121993	0.0163025714236173	0.0572158135786323	0	0	0.0280004656859114	0.027	0.220947497031874	0.987558677285701
TCGA-J2-8192-01A-11R-2241-07	0.047124046193727	0	0.0167417732011106	0.025880071802213	0	0.283260929598563	0.0130533119862381	0	0	0	0.0174819888501543	0	0.00194366471583731	0.204238311637027	0.0209905801929676	0.184732351351503	0.0837772280025062	0.0293914527875719	0.0451214919022961	0	0	0.0262627977782843	0.021	0.237340953792585	0.987950395222868
TCGA-44-A47B-01A-11R-A24H-07	0.0130459855410285	0	0.00176929872645831	0.182866328436898	0	0.0784426569095637	0.067858037489348	0.017611870420567	0.0420157558985138	0	0	0.0373571605091098	0	0.179543355135375	0.0477123553926286	0.147086702421895	0.0814433412509655	0.00652379129289011	0.0967233605747588	0	0	0	0.028	0.217137818366776	0.994754432324699
TCGA-50-5935-01A-11R-1755-07	0.049455735665928	0	0.054969506089468	0.0660492860880736	0	0.276313740041141	0.0136819626532656	0.0133848031439404	0.0596433030381755	0	0	0.00410428932095552	0.0194841956079498	0.11092112428343	0.0303975724719646	0.0703155792001171	0.110060007914489	0.0816482998765388	0.039335046876171	0	0	0.000235547728391889	0.021	0.237259854737018	0.985434770591891
TCGA-NJ-A55A-01A-11R-A262-07	0.134430173458072	0.0308809191976056	0.0368447357161922	0.0883226859523715	0	0.234069409327585	0.0104739847870642	0.0641060672348372	0.025512749353255	0	0	0.0232287902938225	0.00277930125329054	0.0330911816482464	0.0537331883173593	0.0536451540074621	0.112932887088053	0.0114607369204037	0.0827275303733748	0	0	0.00176050507100399	0.01	0.344045286864125	0.941146759269523
TCGA-55-6972-01A-11R-1949-07	0.0858340505037678	0	0.144170963440608	0.211304108285418	0	0.128783808350892	0	0.0397506187040448	0	0	0.0244856234335804	0.0450386472243323	0.0142379343469164	0.00699089375826311	0.0377828138236747	0.157505343719464	0.00984551101700673	0.0498935611096275	0.0339175495980257	0	0.010458572684379	0	0.056	0.162988682933509	1.02851277734318
TCGA-44-2656-01A-02R-A278-07	0.101774785223365	0	0.0961321609341153	0.139674956273128	0	0.0542944867715701	0.112306374153583	0	0	0.0301095485156973	0	0	0	0.0574595837779758	0.0737931146811662	0.155564590858102	0.0482079251143431	0.0364998267739527	0.0540091603227431	0	0.0401734866002577	0	0.01	0.333546382864901	0.943567760796801
TCGA-69-7973-01A-11R-2187-07	0.0884782790535347	0	0.106185610889612	0.109239551017171	0	0.142965100810248	0.0819575853550931	0	0.00327284848730463	0	0	0.0370310136148671	0.0141331202890879	0.0429202930687392	0.0408070475374666	0.131336063262027	0.0461761142659466	0.0232347932227462	0.121321000729229	0	0	0.0109415783969267	0.011	0.311641024975543	0.952409633236757
TCGA-44-6146-01B-04R-A277-07	0.105265043261816	0	0.015937429843193	0.00894713519301947	0	0.468077234105482	0.0123706026619552	0	0	0	0	0	0.0115493681526051	0	0.00298089472240836	0.124788713117837	0.029169964529707	0.127771541630659	0.0181444919894481	0	0.0651515469665776	0.00984603382529257	0.129	0.0922418783758108	1.05381635366535
TCGA-44-6779-01A-11R-1858-07	0.0222822870711191	0	0.00784374652649722	0.178327201935664	0	0.176297926688304	0.0532656047012586	0.0169630667533735	0.0497891400485907	0	0.0661775583203252	0	0	0.0788229414879373	0.141620475587543	0.142882801476815	0.0148826178313251	0	0.0421781030937387	0	0	0.00866652847750827	0.01	0.318296708878388	0.957617359899104
TCGA-69-8253-01A-11R-2287-07	0.187631077258049	0	0.165633377612495	0.0558908702795556	0	0.175233527100178	0	0.0423889572222323	0.00402296840248354	0	0	0.0407588557196404	0.0161177369343152	0.0719935782720327	0	0.115335492559271	0	0.0769192587189128	0.0385299150648278	0	0	0.00954438485600601	0.001	0.537344919064261	0.844608837489059
TCGA-86-8074-01A-11R-2241-07	0.024223245329076	0	0.00583632003780673	0.0500752627521452	0	0.131072261986374	0.0463504382367485	0.0381627506313424	0.0343085041426705	0	0	0.0133876709349872	0.0254401090739409	0.20134797462952	0.0698967209372417	0.191784554092427	0.091315189817777	0.02059720850228	0.0309985204208471	0	0.0160229233679548	0.00918034510686054	0.112	0.106983776371681	1.0415614012434
TCGA-05-4249-01A-01R-1107-07	0.00426930216766036	0.0443099021256682	0.0326158409883674	0.0336309797706027	0	0.116941343575899	0	0.039618748395624	0.031570296502459	0	0	0.00267884924122558	0.0122551258336408	0.00189241191618896	0.0386977710266803	0.11631682084912	0.353501923995891	0.00877425942266418	0.136699711723521	0	0	0.0262267124647875	0.047	0.182124963704337	1.00537970382278
TCGA-55-1596-01A-01R-0946-07	0.0483926590464045	0	0.0522250484015982	0.0992486714165149	0	0.125073083406769	0	0.0679731123858428	0.0596616665752727	0	0.0229180396582896	0	0.00271351391506243	0.157534110876156	0.0812583828557087	0.143397308528128	0	0.104242969235067	0.0353614336991865	0	0	0	0.054	0.170449038798884	1.01756386744047
TCGA-55-7914-01A-11R-2170-07	0.0560511865146818	0	0.290195334772667	0.141449879880701	0	0.150900218083989	0.0302549639967757	0.0206425612532046	0.0343562892944399	0	0.00623166887850162	0	0	0.0585726093155566	0.094913960979324	0.0741854163945204	0.00709253647807064	0	0.0351533741575679	0	0	0	0.00600000000000001	0.404818313677649	0.925386605011667
TCGA-75-6211-01A-11R-1755-07	0.0148394170806789	0.00860277774976126	0.150595558482941	0.100121196299908	0	0.227697337413468	0.0215950898285394	0.061351654299273	0.0136865573861712	0	0	0.0383595072998241	0.0153883099326285	0	0.0259323938098436	0.171200505805232	0.047009181322146	0.00442309648590563	0.088298901589095	0	0	0.0108985152145837	0.01	0.317132439703287	0.953612313617536
TCGA-75-7025-01A-12R-1949-07	0.179918759423177	0	0.069444953614185	0.0824020615999372	0	0.182255996162155	0	0.032987586881098	0.0343616363598369	0	0	0.0384124669084594	0.0420523672393819	0	0.00290442655191767	0.0623605896871502	0.14898392490034	0.0548784317549741	0.063151490600018	0	0	0.00588530831737004	0.003	0.44057329959826	0.897286686479716
TCGA-MP-A4TK-01A-11R-A24X-07	0.0210884864120122	0.0392945159585324	0.0578191531115584	0.037728292690082	0	0.159412270306004	0.0380236124452346	0.00685432420997735	0.0160146312810027	0	0.00773534453892665	0	0	0.328296555878992	0.0409218019782279	0.127472472476595	0.0644111444275737	0.00373464081881077	0.0511927534664698	0	0	0	0.028	0.215127406016911	1.00366848754615
TCGA-62-A46V-01A-11R-A24H-07	0.0261157728472153	0	0.00299062996103799	0.0114853164954394	0	0.15495948225949	0	0.0072146676505129	0	0	0	0.026441294859725	0.0281959519516232	0.105218913788045	0	0.199857358883557	0.19149574967723	0.119700434207769	0.126324427418355	0	0	0	0.015	0.278411247717379	0.968646212340842
TCGA-MP-A4TA-01A-21R-A24X-07	0.0530686875617987	0	0.0565888480440032	0.160515020901844	0	0.181507344197158	0.032206445544642	0.067646420853452	0.00186550138886797	0	0.00643157809810782	0.0483263869813513	0.00857942401383813	0.154668047623253	0.0765058271863604	0.0975184844502831	0	0.00623070758589371	0.0483412755691463	0	0	0	0.043	0.188000965864022	1.01189469332028
TCGA-97-8179-01A-11R-2287-07	0.0311872285823243	0	0	0.0692618635335379	0	0.0622160783304029	0	0.0805659605750398	0.0245731828803412	0	0	0.0339732522251881	0.0262558618660071	0.203053581092924	0.0466416501822683	0.182686659944302	0.110041819707382	0.0141279024649101	0.0734480548388202	0	0.0375825888098049	0.00438431496674756	0.055	0.166352802622441	1.01564923123591
TCGA-91-6831-01A-11R-1858-07	0	0.0116240398984713	0.0555919403228483	0.111917441256713	0	0.0888865707552799	0.0238634421971689	0.0194467607414391	0.0264993811806978	0	0	0.0413497975388418	0.0028193206700467	0.263128791077314	0.071107990766964	0.230987490378249	0.00383972673531443	0	0.0355192222576228	0	0	0.0134180842230288	0.111	0.108545963157761	1.05075252471665
TCGA-05-5420-01A-01R-1628-07	0.0263785265492368	0	0.0149839869783081	0.0954308237463442	0	0.130373371456473	0.0766295174641447	0.0201647231803997	0.00696238007655485	0	0.0105090503281259	0.00122666700785928	0	0.12158726085584	0.134496992160086	0.163719639139303	0.124911312562402	0	0.0466041497483997	0	0.00368381647210649	0.0223377822744168	0.183	0.0687578515760584	1.05425023129673
TCGA-J2-A4AE-01A-21R-A24H-07	0.265797678286012	0	0.152531908863831	0.082304845099687	0	0.174438234917322	0.0173801383368994	0.0286194261537016	0	0.00557049536279007	0	0.00837620801642235	0.00388350389538673	0.0181311195269977	0.049871747166097	0.0912112947169203	0.0110476305860145	0.0253222937466863	0.0651077030208505	0	0	0.000405772304381949	0.001	0.564950952822302	0.825699474706031
TCGA-50-6673-01A-11R-1949-07	0.101843660343894	0	0.0280692530131654	0.0291650974023726	0	0.19725860275586	0	0.045669613753115	0.0249885760569266	0	0	0.0306810650382074	0.0198819696568785	0.155897039460222	0.0420341979841312	0.170452199589357	0.0743759880400476	0.0425308788245524	0.0300877442341026	0	0	0.00706411384716718	0.042	0.191278162886773	1.00318707416225
TCGA-75-6206-01A-11R-1755-07	0.038125265723734	0	0.00796761584537664	0.0362664142000616	0	0.0703142665213924	0.0114342310908354	0.0368269825685485	0.015608568201289	0	0.00898376369372662	0.0013747622046638	0	0.45226122324837	0.0332486100979554	0.239979506872318	0.000910837019588237	0	0.0417182890472753	0	0	0.00497966366486503	0.01	0.332664766234732	0.968581073989658
TCGA-49-AARN-01A-21R-A41B-07	0.0977263713583674	0.00905638323080788	0.235631506003377	0.0641170802183073	0	0.135659828478574	0	0.0339154504821941	0.0666240305272686	0	0	0.0426335065929884	0	0.0796449377330895	0.0424273462905999	0.0357792657138512	0.0857074077191298	0.0062908560209697	0.0609318352119038	0	0	0.00385419441857155	0.002	0.49678472434261	0.86709145211297
TCGA-55-6985-01A-11R-1949-07	0.152035827089728	0	0.0942090650470437	0.047626277837083	0	0.205761427300787	0.0455257606678038	0.00627917249694855	0.0125146519876864	0	0	0.0290533150370366	0	0.136155091850075	0.0789839989298682	0.102173860920396	0.00651984516214842	0	0.0772361567522523	0	0	0.00592554892114356	0.00600000000000001	0.398334719120754	0.916747059526946
TCGA-L9-A443-01A-12R-A24H-07	0.131233672522359	0	0.115036926991099	0.116525576425273	0	0.17982929670698	0.00186988566823796	0.0690250645753697	0.0109724623868855	0	0	0.0142391449815824	0	0.135830685790678	0.0835278460478235	0.0861982768215162	0.0191100909239609	0	0.036601070158236	0	0	0	0.00900000000000001	0.347500545415541	0.942410356812126
TCGA-97-A4M2-01A-12R-A24X-07	0.092359011575642	0	0.0587706617211611	0.117830965997128	0	0.122894010007269	0.0200071895438823	0.0482973444549612	0	0	0.0366340747015366	0.00355211838645349	0.0268332579355397	0.154235073237874	0.0373182283570233	0.138857378580446	0.0371713151197644	0.0132596645139105	0.0856006485831942	0	0	0.00637905728421449	0.00900000000000001	0.34901297364265	0.937300151487567
TCGA-55-7815-01A-11R-2170-07	0.0465446269435631	0	0.000731786845013218	0.0294985098709971	0	0.337156242336559	0.0891634666618765	0	0	0.0259347030031941	0	0	0.00794329911711856	0.0878755809340041	0.0401729077649215	0.169306949741205	0.090089866551536	0.0231894697254751	0.0436118722859296	0	0	0.00878071821860778	0.112	0.106862649639342	1.03637131085904
TCGA-49-AAR2-01A-11R-A39D-07	0.132953849281534	0	0.31318850143098	0.0837615831425934	0	0.0821443921645933	0.0163695726511194	0.0171094609674771	0.0319208122518648	0	0	0.0540784205287148	0.00760368021226989	0.0972836066348843	0.0342948675555275	0.0551033783996599	0	0	0.0741878747787813	0	0	0	0	0.603741981580514	0.796524020502338
TCGA-55-7576-01A-11R-2066-07	0.0770707287159085	0	0.0154870718554534	0.122825846781303	0	0.182112828597702	0.0265182705850467	0.0186090524984918	0.0279184570263025	0	0	0.0197225778885675	0.0246885724061224	0.0691937202337152	0.0794158067514316	0.144839802918638	0.0775815556114466	0.028234771510738	0.0776778642607596	0	0	0.00810307235837226	0.036	0.208632243788324	0.994098363207226
TCGA-78-7160-01A-11R-2039-07	0.0949710441800391	0	0.016618153951501	0.167564753943125	0	0.255239006503748	0.0308210606452293	0.0082698164750576	0.0148381759211779	0	0	0	0.00975723429232968	0.0914836639327158	0.0665875883448585	0.148081105443384	0.0167857066949721	0.0439509674182057	0.026668146806607	0	0	0.00836357544704892	0.01	0.340343367311068	0.943874214657525
TCGA-55-8090-01A-11R-2241-07	0.165955196621835	0	0.101075931247352	0.0541076342188892	0	0.232613997011482	0	9.25878693990371e-05	0.00517722091863086	0	0	0.0788272524228532	0.0376174965988568	0.0481552593501874	0.0298429741128274	0.142478401487777	0.0936188812008319	0.00191426147547613	0.003044890619552	0	0.00163961846419423	0.00383839637985565	0.005	0.413524587970648	0.909985225587155
TCGA-49-4486-01A-01R-1206-07	0.158978105744047	0	0.219792987961209	0.112811287159572	0	0.167762712915995	0.0226657579872121	0.0441733298890707	0	0	0	0.0100653495969436	0.0070354066679481	0	0.0462169585353927	0.127598980500462	0.0585963371149406	0.0136501080390825	0.00592520806878406	0	0	0.00472746981933982	0.003	0.440331290853525	0.900620495088265
TCGA-97-8176-01A-11R-2403-07	0.0524356853120909	0	0.0247123602893143	0.0861390715304744	0	0.0338167833047465	0.0562799861942774	0.0245658823311267	0.0117927203964949	0	0.0262067116879749	0	0.0826380181274211	0.286960042177592	0.0223597985599087	0.197559520599234	0.0111233139252548	0	0.0362955355040199	0	0	0.0471145700600697	0.015	0.274391099067676	0.976589192162481
TCGA-69-7761-01A-11R-2170-07	0	0.040095180934086	0.0426558481325304	0.144490596956968	0	0.307571103323153	0.0667213181544482	0.00348901508016884	0.00950122660159134	0	0	0	0	0.147824872882715	0.0867893298763071	0.0715720338555248	0.0228447362594368	0.0015231307204195	0.0441911627670154	0	0	0.0107304444556351	0.083	0.133163160573735	1.03677799833904
TCGA-55-8510-01A-11R-2403-07	0.111486036713066	0	0.0444967787249823	0.127059799878552	0	0.142329544230921	0	0.0351113503916623	0.0175727734005884	0	0	0.0580991270288053	0.00955099189515934	0.109826518632685	0.0812503334212113	0.112597460638778	0.0540711326075958	0	0.0918116622912419	0	0	0.00473649014475073	0.01	0.324488970201272	0.948379219878085
TCGA-55-8508-01A-11R-2403-07	0.181468156929118	0	0.344005550063204	0.00763502083531587	0	0.0648170631713892	0.043556747824349	0	0.0161284088808986	0	0.0339186014220968	0	0	0.211646331504209	0.0135004654891332	0.0381178289332376	0	0	0	0.0274794427864375	0	0.0177263821606112	0.001	0.507795869738014	0.874251991162463
TCGA-73-4662-01A-01R-1206-07	0.0819409549791878	0	0.1772396277072	0.101936595227742	0	0.214878588327162	0.0187005394259239	0.0190230211869847	0.0162498523336046	0.0130674787108743	0	0	0.0169061611399694	0.0736939031755208	0.0137274564209174	0.10879356866491	0.0690768709556039	0.0484379825465697	0.0216410048644926	0	0	0.00468639433333673	0.004	0.416263376162935	0.909118010667597
TCGA-55-8206-01A-11R-2241-07	0.0813205154969221	0	0.0385463633922204	0.0249642832176686	0	0.149830102589904	0	0	0.0351673175904484	0	0	0.0644901123070642	0.202372734084094	0	0.00961113727767512	0.0795728645715322	0.152222217720285	0.00280473543342711	0.152837161681899	0	0.00626045463686014	0	0.013	0.297404887316368	0.957361730551135
TCGA-44-4112-01B-06R-A277-07	0.101900121082499	0	0.0320973756465589	0	0	0.462698817139257	0.0287492041071681	0	0	0.00118488172516021	0.00163932738201041	0	0	0.0749715682546739	0.00795538228985984	0.155860505137176	0	0.0861181050702208	0.0430417059405817	0	0	0.00378300622483422	0.046	0.183181722414411	1.01418469366325
TCGA-75-7030-01A-11R-1949-07	0.193471552397993	0	0.170166872706593	0.128543082769825	0	0.21642171157395	0.00335882660511822	0	0	0	0	0.0130218610382621	0.000739319026539706	0.0704958028760003	0.0405507544756055	0.0783826619829903	0.0402231926365214	0.0110494771371331	0.0335748847734685	0	0	0	0.002	0.451876427278753	0.892592600660377
TCGA-49-4512-01A-21R-1858-07	0.0774842899025546	0	0.0235219380876435	0.00543287865415968	0	0.154871673424686	0	0.01189152394716	0.0392175200315656	0	0	0.000413148575425239	0.0328014403009881	0.130588925800889	0.0129669771901326	0.312778866368589	0.079382613979126	0.0442739774115122	0.0743742263255682	0	0	0	0.014	0.289758537924798	0.964652820343705
TCGA-MP-A4TE-01A-22R-A466-07	0.27437108794136	0	0.317300354340218	0.0750260420011088	0	0.074458121060247	0.00173645553323339	0.0126694284035532	0.0215987176917845	0	0	0	0	0.117713626383028	0	0.041672439443825	0	0.00838188425772426	0	0.00991904327085103	0	0.0451527996730672	0	0.643147563827271	0.766416308692198
TCGA-55-8615-01A-11R-2403-07	0.0869270897777615	0	0.0473441460908138	0.00871805553350454	0	0.0996072621096645	0	0.0689965146390322	0.0432244784056816	0	0	0.00464121049182565	0.0258131959603893	0.404311994216376	0.01192743768064	0.115630960217503	0.00161513710718053	0.0576714978078441	0.0235710199617834	0	0	0	0.027	0.225453668141114	1.00975041320785
TCGA-91-6828-01A-11R-1858-07	0.124856447695694	0	0.080075875058856	0.116236211196517	0	0.232954055799582	0.0111542134455538	0.0185163037690124	0	0	0	0.0323540120591174	0.0312893948904778	0.00172167651071741	0.0572083485215081	0.183053616543285	0.0603343706023391	0	0.0291690826933155	0	0	0.0210763912140247	0.01	0.322420126342483	0.950533373930408
TCGA-49-4488-01A-01R-1755-07	0.0333488128494646	0	0.032940221698931	0.113212566564691	0	0.192026726095701	0.00879010061173797	0	0.0389724377372898	0	0	0.037113478129919	0	0.153164450864716	0.0865217924392373	0.141652766181888	0.127566118699727	0	0.0338604214175342	0	0	0.000830106709164044	0.083	0.134388647755725	1.02946947005549
TCGA-50-6590-01A-12R-1858-07	0.00711991040744345	0.00736946787714482	0.082169511113901	0.103748283360661	0	0.135151666199052	0.0685833918985191	0.00698425809144899	0.0195237270423217	0	0.00242981196135516	0.0299054316081118	0	0.251233744689839	0.113280625549602	0.132607143151605	0.00156413764144018	0	0.0378538618335879	0	0	0.000475027573966083	0.0600000000000001	0.155360693666482	1.02775642666833
TCGA-86-8279-01A-11R-2287-07	0.032119576712174	0	0.0432331261169397	0.0258579421909199	0	0.0846371977384147	0.0070813862700523	0.0141888884239191	0.0182141371391487	0	0.00972699607003959	0	0.000937090279068826	0.345610965085883	0.0344663339726947	0.117105284260417	0.251261827458073	0.00643049676835695	0.00912875151389912	0	0	0	0.055	0.168678895411573	1.03961174956895
TCGA-38-4632-01A-01R-1755-07	0.0381546562408157	0	0.01830526459945	0.0826192850938475	0	0.170067863687525	0.0889615264600827	0.0190701709556193	0.0110622319627474	0	0.00971309461693985	0	0.0114382357598355	0.00338414535599353	0.0560610671276018	0.165600157872008	0.197501719828207	0.0223281474947006	0.0710077890142727	0	0.00598955949936364	0.0287350844309904	0.027	0.224946557412334	0.984336931835379
TCGA-50-5044-01A-21R-1858-07	0.054606028335161	0	0.0932571924033531	0.140738828737165	0	0.100132527340339	0.110159170603692	0.0134080224082481	0.0446067229709823	0	0	0.0264936920804821	0.00777171283265836	0.0638940923058705	0.0591708295453595	0.149435174175471	0.0609738434908826	0.0155281357514177	0.0568525407149354	0	0	0.00297148630398283	0.013	0.29670237587469	0.958656363481528
TCGA-95-A4VP-01A-21R-A262-07	0.215168969170259	0	0.0848798489525579	0.165320660848583	0	0.0833610648638453	0.0434868218761686	0.0554376457906328	0.0510995626660736	0	0.0174955865272776	0	0.0135730678081369	0.0584394453642773	0.0405245302627771	0.110624357973457	0.0303306941661761	0.00678695259216805	0.0209809354283664	0	0	0.00248985570924294	0.002	0.471439357513635	0.881202017813871
TCGA-49-AAR3-01A-11R-A41B-07	0.0586972100529808	0	0.06423456253399	0.173019279006111	0	0.0788363285884173	0.0811703687224579	0.0246778630522847	0.0284270873092772	0	0	0.0324834784822539	0	0.172298581127419	0.0784007500740118	0.1572974805367	0.0177663993188226	0	0.0326906111952746	0	0	0	0.017	0.253131992802707	0.980345181428035
TCGA-38-4631-01A-01R-1755-07	0.125198352800386	0	0.136378730126216	0.117953608659329	0	0.12113104395082	0.0107210413490841	0	0.00778082043241594	0	0	0.0174922273088916	0	0.13319882954476	0.0957457530075186	0.13061975774317	0.006288456124848	0.00265395505030391	0.0326473633554403	0	0	0.0621900605468154	0.01	0.340074018514491	0.94571868190858
TCGA-95-7562-01A-11R-2241-07	0.119450383600317	0	0.0819712306507147	0.0371333499258132	0	0.19765926881474	0.0344224224807525	0.0121345841690268	0.0221407391551764	0	0	0.00634347792981051	0.00146056615559605	0.18913785473342	0.0922883786410712	0.141829452688996	0.0103833138484512	0	0.0431640876582283	0	0	0.0104808895478862	0.013	0.292438747058951	0.964566232308774
TCGA-69-7978-01A-11R-2187-07	0.02357585794237	0	0.0529541452889898	0.157699945758983	0	0.21166784054601	0.0688032679658735	0.00121655987277084	0.0426051378701034	0	0.00642479709507208	0.00898062303438068	0.00721715282683113	0.0699996621140088	0.0932315559094673	0.125810695230399	0.0738678788584238	0	0.0463599927004095	0	0	0.00958488698590728	0.042	0.190852069517079	1.00569723760493
TCGA-55-7903-01A-11R-2170-07	0.107987074169481	0	0.0318775886273813	0.149240624485091	0	0.0946350085763609	0.0534117380217165	0.0367804487643855	0.0223146560740339	0	0.0321876202748794	0	0.00991165539450115	0.152541312108038	0.119357778529707	0.093233994183786	0.0507811007715496	0.0251049036480357	0.0180364864953364	0.00259800987571675	0	0	0.00900000000000001	0.365860878451202	0.931615649179862
TCGA-44-2666-01B-02R-A277-07	0.161206962692596	0	0.0906707845221158	0	0	0.451991975127539	0	0.000962897707396999	0	0	0	0.0418953785371393	0.0166728925007145	0	0	0.0100201015497085	0	0.0524684997566495	0.169670102294194	0	0	0.00444040531194573	0.012	0.300060155110158	0.969997053519926
TCGA-4B-A93V-01A-11R-A39D-07	0.10822625824439	0	0.225875325579428	0.0821971690174391	0	0.0566410158648492	0.0756305049173244	0.0164686712225823	0.0321051877544669	0	0	0.0329286401783794	0	0.276863634690561	0.0292647950169224	0.0425706318909611	0	0	0.0212281656226968	0	0	0	0.002	0.477736261171675	0.878772136706347
TCGA-44-5645-01B-04R-A277-07	0.0919519072924625	0	0	0	0	0.321381001174412	0.0197176493735372	0	0	0	0	0.0124313086459674	0.04218949279898	0	0.0287212312027068	0.234848624592123	0.128292804075658	0.00733906640715619	0.081847475442557	0	0.0312794389944401	0	0.02	0.23957468343306	0.980717723791715
TCGA-44-A479-01A-31R-A24H-07	0.0601709765381245	0	0.168911991916757	0.131675849574652	0	0.223224371670152	0.0522144306199734	0.0224936244881506	0.029796281523797	0	0.0117528577873776	0	0	0.068084871972158	0.0872985479470982	0.102346190348366	0.0163330613522351	0	0.0221309322754173	0	0	0.00356601198574087	0.01	0.336659121058203	0.949313719787622
TCGA-05-4430-01A-02R-1206-07	0.0193785952393803	0	0.0312242770727274	0.0638805930647425	0	0.0923246707893125	0.0243770506112229	0.0373139129226158	0.0205944073128376	0	0	0.0215091071885313	0.00772599620106261	0.208101602670311	0.0647947176079383	0.152982054277627	0.129463819272867	0.0444795617792437	0.062450912883735	0	0.00340213600749938	0.015996585098346	0.0600000000000001	0.155608668776127	1.02013333845518
TCGA-95-7043-01A-11R-1949-07	0.195393400785198	0	0.16038894897944	0.170954418177696	0	0.0485212842987995	0.0241889950980641	0.0231375341582858	0.0449120582556466	0	0	0.025912650890973	0	0.0746231027796608	0.0489566361725529	0.1144132487064	0.028230592421789	0	0.0403671292754944	0	0	0	0.001	0.522395871323383	0.852639610878229
TCGA-MP-A4TH-01A-31R-A262-07	0.15657402748296	0.028976242069436	0.175138491325705	0.105907650776709	0	0.137287566888555	0.0154957772289107	0.0567093716086098	0.0422525539938325	0	0	0.0032318804807454	0	0.0724248599669256	0.0258267182741808	0.0949985781736575	0.041400318488082	0.0169501781350893	0.026825785106602	0	0	0	0.001	0.532134794874646	0.846759046117231
TCGA-38-4626-01A-01R-1206-07	0.0308041720232775	0	0.00767857196002478	0.0323152141857383	0	0.100941701873908	0.0103733675052195	0	0	0	0.0055327092397947	0.00951643162447162	0.0481087396908769	0.295809268890568	0.00723218993629419	0.268427196850817	0	0.0675438601607364	0.078742978067161	0	0	0.0369735979911128	0.013	0.291069167183755	0.974593543118754
TCGA-50-5930-01A-11R-1755-07	0.120345587495923	0	0.228171763821412	0.152500246007555	0	0.0466454081213204	0.0638291635668216	0.0177663142380069	0.00118034402057205	0	0	0	0	0.186586220216081	0.0610989298172452	0.10506386089687	0.00102067383892059	0	0.0120468670670205	0	0	0.0037446208922523	0.002	0.481844071339951	0.876070062278166
TCGA-78-7535-01A-11R-2066-07	0.00394503051741362	0.015121886634109	0.0264462020611727	0.043715611002946	0	0.0867313169570229	0	0.000428577738028094	0.010047669032285	0	0.0193941134006335	0.00708755509138256	0.0232996313925273	0.333463545115366	0.0107252853281361	0.212289833219597	0.204254853632121	0.000400448680714649	0.00264844019654462	0	0	0	0.013	0.297372963722459	0.978880077790518
TCGA-50-6592-01A-11R-1755-07	0.197881978846831	0	0.0532173746100679	0.120780344883571	0	0.120043401643837	0.0693361307764991	0.0125416965916857	0	0	0.0491501095723124	0.0116587592927302	0	0.162663717582555	0.0731360560906329	0.104646478885815	0	0	0.0159229518552789	0	0	0.00902099936818346	0.00900000000000001	0.363654984902566	0.933556115008214
TCGA-NJ-A55R-01A-11R-A262-07	0.135808290207443	0.0291099971688997	0.169796980022637	0.0718087463598634	0	0.0354458885484206	0.0047736025072556	0.0229778781855034	0.0397359422540686	0	0	0.0337350706906468	0	0.29865928394907	0.012268109395751	0.0702581037892467	0	0	0.0756221069211935	0	0	0	0.004	0.419106159983725	0.911020007442181
TCGA-91-8499-01A-11R-2403-07	0.0448176706686123	0	0.0193362306337068	0.181997838360263	0	0.174812538432192	0.0355476429476679	0.0408170162986076	0.0108815726141035	0	0.0086653254559876	0	0.00096558237896156	0.0945224451396624	0.110893458541181	0.145376900978964	0.0962765894181137	0	0.0188808330598035	0	0.0145851287310926	0.00162322634108132	0.08	0.137038430535959	1.03104144115281
TCGA-55-6986-01A-11R-1949-07	0.111035936973183	0	0.0701405284021166	0.0700178147532666	0	0.228375183004438	0.00568928579613149	0.012816189755825	0.0205686575457538	0	0	0.0192120683502448	0.0277708098995347	0.0441660307107897	0.0302396388782887	0.1805990614785	0.120329769739201	0.00169144526416426	0.0532121450335973	0	0	0.00413543441496495	0.00900000000000001	0.353729546790113	0.935525799561645
TCGA-55-6712-01A-11R-1858-07	0.124321559098354	0	0.0510518387778395	0.126235746705612	0	0.239002073294631	0.0242778165598445	0	0.0148822435574206	0.0103061338461664	0	0	0	0.137233878712004	0.0953848727144496	0.114702659227568	0	0	0.0626011775061109	0	0	0	0.01	0.320870165092301	0.952490173094496
TCGA-44-2662-01B-02R-A277-07	0.0121178281048964	0	0.00230500693388842	0	0	0.165335010850091	0.00826889513060004	0.0178903643819826	0	0	0.0274647096374252	0	0.0281703856418838	0.0856425954338426	0.0412971819397141	0.382218622257028	0	0.0161426081574353	0	0.0149016358566221	0.123214729325794	0.0750304263487964	0.056	0.163597579520522	1.02585909134336
TCGA-67-6215-01A-11R-1755-07	0.0038199924561687	0.0303733133807388	0	0.0608648832722467	0	0.161087497494932	0.00931457258557053	0	0.0134248416388774	0	0.0230954294668078	0	0.0319424661976776	0.106049076075517	0.00326489458474412	0.217317831456208	0.151584474816982	0.0296970441767187	0.151616295706889	0	0	0.00654738668992179	0.052	0.173722040349124	1.00837561740698
TCGA-MP-A4TD-01A-32R-A262-07	0.139619930385547	0	0.198681181684897	0.0742200170845388	0	0.129226305218574	0	0.0260775049796873	0.0360232338503872	0	0	0.0194772398100566	0	0.22550405699144	0.0111523291824381	0.0906167281413089	0.00540017404882185	0.00892102336259744	0.0350802752597056	0	0	0	0.002	0.464507051087588	0.885739740392243
TCGA-78-7536-01A-11R-2066-07	0.046125823905902	0	0.0809887495960375	0.153454537477513	0	0.152792606930692	0.0439951737510016	0.0322740963763825	0	0	0	0.0475536937050453	0.0174272906415063	0.0575381688194098	0.102904609854732	0.197755963998986	0.0298343456310471	0	0.0317615306754839	0	0	0.00559340863626074	0.019	0.24237029290265	0.985119002231775
TCGA-86-6562-01A-11R-1755-07	0.0209611562108051	0	0.0212619553855302	0.0322254349325739	0	0.243349744146332	0.0201778929308218	0.0192302341105285	0.0170610145697068	0	0.0342824505903238	0	0.0182981234948387	0.222142985174239	0.0465243481485438	0.171656699723762	0.0224578985464346	0.0362272926485185	0.0411555180992858	0	0	0.0329872512877547	0.128	0.0934671039060676	1.04828170886595
TCGA-05-4418-01A-01R-1206-07	0.0959755190886311	0	0.179148072453312	0.118396443999176	0	0.146401693770931	0.0426550306758737	0.0105909151438539	0.0581695666027716	0	0.000810915896461816	0	0	0.101272034355176	0.0868550524165528	0.119394428728434	0	0.00795277058760687	0.0249307964629867	0	0	0.00744675981823218	0.00900000000000001	0.363237481311654	0.936636827847068
TCGA-MP-A4T9-01A-11R-A24X-07	0.129793186176305	0	0.0127462019754663	0.0836431229286645	0	0.210589101112778	0.00772149509620842	0.00298498602367883	0	0	0.0299183004854277	0	0.0177963251595572	0.186150972381034	0.0396803743069381	0.166921226626616	0.0156163387308293	0.0186838573582545	0.0727712887904452	0	0	0.00498322284779609	0.011	0.310340455106263	0.954927093304736
TCGA-78-7143-01A-11R-2039-07	0.0790513701758096	0	0	0.0253627635578777	0	0.189401235140479	0.00777970447548204	0.0536034669566056	0.0205190043130588	0	0	0.00710917730712198	0.0197578429675676	0.116970281755657	0.00554734941972933	0.110689894286467	0.139168288166575	0.161383207599184	0.0618021437536383	0	0	0.00185427012474594	0.005	0.408407052114229	0.91228550928692
TCGA-69-8255-01A-11R-2287-07	0.129051603530473	0	0.0990788809301663	0.260465417931586	0	0.0748128615968209	0.17074763401606	0.046159381533525	0	0	0.00479861291153691	0.0215127429681251	0.0136109326742489	0.0394611289885898	0.0517715956203888	0.0635073764032039	0	0.00224889853990272	0.0227729323553729	0	0	0	0.01	0.339938212458421	0.947909098791995
TCGA-05-4384-01A-01R-1755-07	0.121709046303515	0	0.0629902913299531	0.0611603809919172	0	0.105175051676744	0	0.0268432695605644	0	0	0	0.0256616682937262	0.0205156296386573	0.170085277291888	0.0163213076612653	0.26266689991632	0.0590606749215691	0	0.0447732363278322	0	0	0.0230372660860489	0.00700000000000001	0.386064592396335	0.92263284107904
TCGA-73-7499-01A-11R-2187-07	0.0683579351685674	0	0.110874443231395	0.226028118805526	0	0.0765982042773342	0.0680822190886603	0.0307977713896897	0.0563743024787397	0	0	0	0	0.0654306957822719	0.124010331761049	0.0894361343022563	0.0466570585399299	0	0.034740202379451	0	0	0.00261258279512994	0.013	0.295525660774922	0.966028228992787
TCGA-86-8075-01A-11R-2241-07	0.0520624836681378	0	0.044346327729517	0.0135873807305551	0	0.13073170956363	0.0112828941803401	0.0184200556721817	0.0226273971595056	0	0.00176794667224591	0	0	0.160156277710489	0.0573488280934302	0.263460097799931	0.0460105101280309	0.071864363326242	0	0.0676686521941068	0	0.0386650753716573	0.094	0.122225149728388	1.03871021538887
TCGA-50-5946-02A-11R-2090-07	0.0981969652912028	0	0.223461978652533	0.165887235557806	0	0.105087972565584	0.056498271757468	0.00784439642102819	0.0176932877337422	0	0	0.00663123947502157	0	0.0910904977132818	0.0671388001876649	0.0724290479173836	0.023606449352872	0	0.0584514749512095	0	0	0.00598238242320192	0.003	0.437016877062846	0.900233785221388
TCGA-44-5645-01A-01R-1628-07	0.0965703891022705	0	0.040727988851769	0.0369738842931461	0	0.226859397587247	0.0176946473729992	0.0353810009278624	0.0464267521405776	0	0	0.0194928767250696	0.0213776427136421	0.0748438285894876	0.0225369639189792	0.0891198390478723	0.144005072386244	0.0573255822900057	0.0687953879322398	0	0	0.00186874612058823	0.00700000000000001	0.383326611891249	0.923002583436869
TCGA-NJ-A4YQ-01A-11R-A262-07	0.0507943907069456	0.0372220834895714	0.0532199284435265	0.181459962188244	0	0.111113036473508	0.0114080271511603	0.075420115446985	0.0302383545863038	0	0	0.0300888392829154	0	0.23326104337883	0.0694819565261274	0.0814193829966468	0	0	0.0348728793292356	0	0	0	0.015	0.274972622612513	0.975590968833206
TCGA-49-4487-01A-21R-1858-07	0.120986457087618	0.00108127735029714	0.0776073929743701	0.250309426067553	0	0.0203704574481213	0.0999733516160064	0.0105883883518991	0.0634898699257786	0	0	0	0.00107183380173243	0.187655658621859	0.0522499398369378	0.0905399511446565	0	0.0106519057660893	0.013424090007081	0	0	0	0.01	0.323877371947685	0.952208708412167
TCGA-62-8398-01A-11R-2326-07	0.220423316556957	0	0.0199659893337323	0.0154024652756089	0	0.218311367622906	0.0208780278306924	0.0105352397304773	0.00798579434206535	0	0.00855046048818797	0.0407096211818542	0.0174622148735148	0.190823898672577	0.0673039706470553	0.0816173043454031	0.0291582030351194	0	0.0412246205950833	0	0	0.00964750546876592	0.01	0.341281610695765	0.943175633102778
TCGA-MP-A4SW-01A-21R-A24X-07	0.153655890927403	0	0.209608351050119	0.054642443160763	0	0.130651053533017	0.0182270281291727	0.0230631234731852	0.0399995540679578	0	0.0232402442070107	0.00688487680403057	0.00247528557254829	0.118223144380526	0.0146179913198183	0.160017856840642	0	0.0195034732336065	0.0239627059837013	0	0	0.00122697731649878	0.001	0.559060044433601	0.830500775222049
TCGA-73-4677-01A-01R-1206-07	0.14714841515382	0	0.154279155477124	0.134420339984121	0	0.207377798027549	0	0.0172184793967542	0	0	0	0.0129290918684356	0.0316749847018661	0.00268417914740755	0.0274631287883064	0.121148460369878	0.0559494804566852	0.0254797268786447	0.0513851753365065	0	0	0.0108415844129023	0.002	0.483761594102265	0.874771270901742
TCGA-86-8673-01A-11R-2403-07	0.0520538642855057	0	0.0818250024211893	0.186783882325708	0	0.0545291259446605	0.0342119406359814	0.0479671556732869	0.0505056961371577	0	0.0197975012227173	0.0460897705746823	0	0.259393754146483	0.0559322265542411	0.107559920419413	0	0	0	0	0	0.00335015965897477	0.028	0.216070084209972	1.00470238276487
TCGA-75-5146-01A-01R-1628-07	0.0982509800308919	0	0.230188800920816	0.0836854323861229	0	0.199280670057918	0.0122491703340029	0.0249568308557834	0.0118732799760452	0	0	0.0210123745997682	0.0156071716440585	0.0138249875468802	0.0442051544281983	0.134101892412553	0.0313284060609598	0.0195133588736941	0.0439596060742055	0	0	0.0159618837981021	0.002	0.447822057040289	0.894397570950022
TCGA-49-4490-01A-21R-1858-07	0.105679941616182	0	0.0127804736448963	0.0849814351477811	0	0.177001390480898	0	0.0555163329555974	0.0843351650715983	0	0	0.0343273771444542	0.012009836998978	0.218834532752942	0.0685551008974734	0.0554480017816568	0.0114698179222046	0.0143256677028064	0.0647349258825313	0	0	0	0.016	0.267042387665199	0.976901031194175
TCGA-71-8520-01A-11R-2403-07	0.17191579127091	0	0.0257749593423445	0	0	0.125329094775162	0.00562294247466151	0.0124430090834802	0.0250763974476022	0.0138139278654318	0.0425076959068247	0	0	0.328108311333538	0.0170714335609965	0.143982069061446	0	0.033168985621763	0.0546411729881248	0	0	0.000544209267714766	0.00900000000000001	0.362345717342581	0.936435565386966
TCGA-55-7913-01B-11R-2241-07	0.112624253409862	0	0.116521559002809	0.0403214519852369	0	0.0816438603815304	0.02704022283143	0.0680394806524204	0.0316157930484574	0	0.00944724788321119	0	0	0.357136575552339	0.0347238277863148	0.061825772064493	0.0428809223270261	0	0	0	0	0.0161790330748692	0.01	0.332544608576248	0.954476999535552
TCGA-44-7669-01A-21R-2066-07	0.0848087845518032	0	0.0445494218868374	0.0634461702897284	0	0.203749376476915	0.052662682450103	0	0	0	0.0197149343466942	0.00362372263784287	0.00963827085705217	0.0859011690810854	0.144940472247683	0.17894272211804	0.0357777369333459	0	0.0654673330436784	0	0	0.0067772030791912	0.017	0.254187135121815	0.979202682942022
TCGA-55-8505-01A-11R-2403-07	0.0314087047602997	0	0.0747986960209223	0.030566650460778	0	0.105011151425971	0	0.0111889689920339	0.0283278916507414	0	0	0.0146971156242709	0	0.508877647008624	0.0299953426284676	0.139648103516222	0	0.00120830506348841	0.00656296403809848	0.0117441292922799	0	0.00596432951780291	0.083	0.133553718910353	1.08097606979234
TCGA-50-6595-01A-12R-1858-07	0.0135659761830234	0	0.00184170401871066	0.0886427437049446	0	0.163967464935513	0.0667947883037149	0.0099064199346324	0	0	0.0399008182691088	0.00719734545931502	0.00279128329219805	0.189496076898108	0.166978912982694	0.19431902512447	0	0.0266034600818579	0.0191952977787544	0	0	0.00879868303295436	0.014	0.286434443960345	0.975561524411665
TCGA-62-A471-01A-12R-A24H-07	0.219879940857317	0	0.0575493547681393	0.157622222687161	0	0.0979785293785374	0.0430683108719838	0.0238551541233542	0.0136912613002988	0	0.0654408361671406	0.0385673340290325	0.00970782047436373	0.136017940836619	0.0181853560866411	0.0345581774741409	0	0.033640970409814	0.041424801291002	0	0	0.00881198924445557	0.00800000000000001	0.377463426323259	0.928615125580824
TCGA-78-7161-01A-11R-2039-07	0.136308086302591	0	0.16284875645312	0.0471842004178408	0	0.195499847955542	0	0.0264760177055137	0.0277735797098359	0	0	0.0870437058609863	0	0.109178738183732	0.026021094914957	0.067610777468444	0	0.0401029586919918	0.0568622483633068	0	0	0.0170899879721394	0.00900000000000001	0.355806621982895	0.940227629240313
TCGA-53-A4EZ-01A-12R-A24X-07	0.137695911989103	0	0.0433739678308565	0.118958840671541	0	0.203574097429864	0.0420416746173545	0.0597303647677056	0.000531881773337852	0	0	0.00589611300474194	0.0161500992461967	0.0631788214596096	0.0569233089323088	0.0972638131738694	0.109852992460831	0	0.0367527792251188	0	0	0.00807533341756096	0.015	0.273234623459406	0.970339133225194
TCGA-62-8397-01A-11R-2326-07	0.0579715034845279	0	0.0285208570642948	0.0381380450895998	0	0.155004278200798	0.0058982164519443	0	0.0132544119432214	0	0	0.0499256161635854	0.0884770952123504	0	0	0.175233318230392	0.160822312573793	0.0241536482920917	0.202600697293402	0	0	0	0.043	0.189447940393734	0.998569097533049
TCGA-67-4679-01B-01R-1755-07	0.0700200337093172	0	0.00730581419004801	0.0796971750940696	0	0.209946867826266	0.00586504180572112	0.00927575854972757	0	0	0	0.0239355954683568	0.0924744019402783	0	0.0243135335648754	0.0667434521671513	0.22711806934871	0.0120992654649386	0.157660948341204	0	0.00398088248881307	0.0095631600405229	0.01	0.324811089660045	0.946631096466393
TCGA-38-7271-01A-11R-2039-07	0.00245658710917103	0.155903941586722	0.0398328938345625	0.204591285422606	0	0.19635326086088	0.0196129344240774	0	0.0616553280002545	0	0	0.0123024055966052	0.00331614924228511	0.101749373959805	0.0220803770337519	0.101591898645529	0.0228799548276717	0.0147198331384152	0.0379014928209434	0	0	0.00305228349672154	0.00900000000000001	0.351333979019818	0.94014630177016
TCGA-50-5944-01A-11R-1755-07	0.104600149146758	0	0.0264287247557492	0.0446347976612651	0	0.116488587852423	0	0.013089154795752	0.0149272009666166	0	0	0.0252555207619816	0.0544336468754535	0.128979189995378	0.0303413061968082	0.285617877548153	0.0148893696320487	0.00144453494801812	0.138869938863595	0	0	0	0.01	0.331552528406365	0.945495966512797
TCGA-80-5608-01A-31R-1949-07	0.0677205460426228	0	0.069973947594872	0.129206956276235	0	0.146148831199488	0.0279426077528039	0.0105732827180518	0.0408578268363642	0	0.0485213424345669	0.0131438478735958	0	0.0782383506750691	0.0705076221864561	0.112960374311151	0.0436994220940971	0.0410935672138222	0.0554567188905178	0	0	0.0439547559002868	0.016	0.266425135248439	0.972077340999572
TCGA-91-7771-01A-11R-2170-07	0.127034413268639	0	0.0773275157507182	0.0993375223376753	0	0.353247060538022	0.0222457759832432	0.00452698479134488	0	0	0	0.0138527285414955	0.00894840359079196	0.025393040181663	0.0645736538885792	0.140370464782631	0.0233665853714788	0.0054436777637413	0.0304099708295787	0	0	0.00392220238039771	0.011	0.312837235520433	0.958563719275627
TCGA-55-8207-01A-11R-2241-07	0.0843935600085764	0	0.0182742817840654	0.0750807415727447	0	0.182286954197618	0.00200267185857247	0.0103914905342779	0.0120215639742336	0	0.0019005258775277	0.00292483951889135	0.0487071865532324	0.119546915632274	0.0136227562282014	0.186103863383605	0.126319853844405	0.0221301649812404	0.0845092877061897	0	0	0.00978334234434443	0.01	0.332995956808798	0.94395964765046
TCGA-62-A46O-01A-11R-A24H-07	0.334957193252981	0	0.268108944484763	0	0	0.109556959718617	0.0104162451351893	0.0215425842786099	0.0202711962049443	0	0.0322832786666512	0.0168117514992989	0.00687748609378098	0.0645999788069014	0.00266780496417676	0.0212525152362397	0	0.0866066296110572	0.000849134600320246	0	0.00319829744646937	0	0.001	0.529037873639249	0.859878002061375
TCGA-44-A47A-01A-21R-A24H-07	0.0556516220010969	0	0.00690995215086475	0.0254475850973423	0	0.143417615917717	0.0172583281481765	0.0407694865397248	0.0563957181830758	0	0.00449077613830302	0	0.00890326921688585	0.0898243002385352	0.000915058219116796	0.0519450567720862	0.306970079670427	0.129776020647213	0.0613251310594344	0	0	0	0.00700000000000001	0.39531865295635	0.918286880998805
TCGA-44-7661-01A-11R-2066-07	0.0263247337713512	0	0	0.0448376607247249	0	0.175760950955419	0.130415835487278	0.0195834541051096	0	0	0	0.0161400303896837	0.0532260600968941	0.0841050220046539	0.0606505414355062	0.127622319750577	0.0789875586005785	0.116086909118714	0.0595927319983775	0	0.000356452198820572	0.00630973936231111	0.01	0.339747048305945	0.941069759513173
TCGA-J2-8194-01A-11R-2241-07	0.111644771914299	0	0.0658155721247731	0.048212288678106	0	0.218858899256415	0.0072421387107211	0.0205916244568729	0	0	0.00586352733233589	0	0.0686966833938105	0.021918009071983	0.044774197210327	0.199210828176889	0.100077815994222	0.0147103736273961	0	0.0183935317746249	0	0.0539897382772245	0.019	0.243961336508607	0.980691714298561
TCGA-95-A4VN-01A-11R-A262-07	0.0453726989978539	0	0.00292807428151212	0.151249509833302	0	0.151752010276594	0.0946528087190277	0.0409545016629091	0.00157653804480469	0	0.0187175395464414	0.016847638094971	0.00425232667330998	0.111308126367668	0.0944973766900423	0.192705247239631	0.0422600322458532	0.00555517404612647	0.0181808875699588	0	0	0.00718950970999364	0.00900000000000001	0.362311433323978	0.933125781448555
TCGA-50-5932-01A-11R-1755-07	0.0692936927508285	0	0.107811842319783	0.0487641879777654	0	0.181095436786737	0	0.0357349994616908	0.00812389607222309	0	0	0.0293791784022556	0.0237906208410323	0.11523539532033	0.0305708932041511	0.240614979425458	0	0.0338935239364127	0.0637373499339559	0	0	0.0119540035673776	0.012	0.303356723470788	0.957625910149715
TCGA-44-2657-01A-01R-1107-07	0.0963170094954387	0.0119932870862655	0.183563415119168	0.203582350990615	0	0.0965805820583898	0.049232116594602	0.0487015033476629	0.0407773117234498	0	0	0	0.00613139361749382	0.0377474148439716	0.0504612804638496	0.101470038030685	0.0294509381178122	0.00677329458549931	0.0339237737455635	0	0	0.00329429017953337	0.002	0.496774778718729	0.867250312235604
TCGA-MP-A5C7-01A-11R-A262-07	0.055603484583451	0	0.0784474915862309	0.0476529988773952	0	0.289188437061206	0	0.034052943756459	0	0	0	0.0515988300399022	0.0123455890667882	0.0403460821147125	0.0599598653240897	0.157700023932982	0.078323955629231	0.0349357413535956	0.0598445566739565	0	0	0	0.04	0.197651768264311	1.0003487655803
TCGA-75-7031-01A-11R-1949-07	0.0576711207506198	0	0.0879319216664545	0.165670079810265	0	0.125232758159365	0.0641111762483337	0.0424948273417378	0.0216321632812142	0	0.0247070206749758	0	0	0.0996075695148148	0.104362876696383	0.133710083700339	0.0266092169064259	0	0.024554730771	0	0	0.0217044544780722	0.011	0.310054247852879	0.956266504839998
TCGA-55-8087-01A-11R-2241-07	0	0.0192427161709665	0.000674404724124498	0.0343821113440773	0	0.134052305472537	0	0.00318420904599415	0.0161332872777335	0	0	0.028594095815928	0.0170724608782309	0	0.0164173656557183	0.0799378877597488	0.481221153322268	0	0.155235594316609	0	0	0.0138524082160635	0.01	0.327903509135859	0.951846855110255
TCGA-55-8621-01A-11R-2403-07	0.0934641902567066	0	0.127736036471947	0.087414208873747	0	0.13233695753418	0.0118058446428219	0	0	0	0	0.0332503384241486	0.0205265978762032	0.096804366374636	0.0786838547080167	0.139873343361787	0.0593434451140624	0	0.10580213533194	0	0	0.0129586810298028	0.003	0.441955489249656	0.89696154317797
TCGA-55-A492-01A-11R-A24H-07	0.144250530498917	0	0.310580106294283	0.0572896133544487	0	0.055334803215236	0.0307600181831415	0.0535098231986139	0.0123313681569415	0	0.0167608637104654	0	0.00512909392730882	0.0574464172406223	0.026653760601979	0.152956752667698	0.00422344115326878	0.0219593032024427	0.050814104594633	0	0	0	0	0.610953431273488	0.791351573330129
TCGA-55-8085-01A-11R-2241-07	0.119262331025933	0	0.0866954813336301	0.13879757175583	0	0.0848604871273476	0.0675108758316454	0.0521172650023665	0.0565804470494331	0	0	0.0189082478094091	0.0261042658779494	0.141212607309533	0.0748396019657817	0.0704288163893461	0.0220187719845923	0.0236372458672317	0.0107370116308456	0	0	0.00628897203912464	0.00800000000000001	0.370586935518822	0.92957411950463
TCGA-NJ-A55O-01A-11R-A262-07	0.100000058475847	0	0.0255091114464187	0.0331534352196672	0	0.182655176932761	0.00840977302284402	0.0423378586152892	0.0172376548205726	0	0	0.0204055021190674	0	0.112715412384442	0.0792327716311113	0.267968789665673	0.0201472394617009	0.00240615010175689	0.0846929294069034	0	0	0.00312813669594545	0.01	0.342625358822965	0.940703307371585
TCGA-05-4390-01A-02R-1755-07	0	0.0150798362590299	0.0223001191844407	0.0538315207399575	0	0.0935477568063766	0.0995063602263882	0	0.0117789501645651	0	0.0234507717210295	0	0	0.454546927564001	0.0471298967986915	0.143500539929631	0.00168796519729158	0	0.0259142584273575	0	0	0.0077250969812394	0.212	0.0587256192899238	1.10057371340099
TCGA-97-7552-01A-11R-2039-07	0.0904433328575609	0.0120641522904028	0.134390388294874	0.276638326540558	0	0.102492346276154	0.0173596577742186	0.00724769844714237	0.0168859962036304	0.0147682331121259	0	0.00782277408276265	0	0.123398887684939	0.0945860807424623	0.0434975755478421	0.0229262134433119	0	0.035478336702015	0	0	0	0.00600000000000001	0.400679841705792	0.918393862362412
TCGA-80-5611-01A-01R-1628-07	0	0.0151863062482931	0.0013344202704526	0.0434288323482189	0	0.103937733450578	0.0159603463925112	0.0354295472907652	0.0401146402633093	0	0	0.00547831402395897	0.0473158814652643	0.428450626906582	0.088523761976867	0.133615685322548	0.015576513519977	0	0.0256473905206741	0	0	0	0.035	0.209068529565203	1.02674611443102
TCGA-78-8648-01A-11R-2403-07	0.0736360388486418	0	0.117053154126583	0.110745044802443	0	0.0899918199320181	0.016978779570548	0.0328300732138017	0.0156724410099851	0	0	0.0187402418276123	0	0.3330781459581	0.0282770871617713	0.109433535636625	0.00309766899041081	0	0.0468203031669025	0	0	0.00364566575455785	0.013	0.292331266264091	0.971416522948137
TCGA-91-A4BD-01A-11R-A24H-07	0.00998394573888529	0	0.0560413566607983	0.027322343650911	0	0.141655017838192	0	0.0359591701818997	0.0255265104580932	0	0	0.0246055693286772	0.157911037269418	0.0492079540085336	0.0163050024847267	0.21280124517942	0.0365249964379666	0.040273762730701	0.165882088031777	0	0	0	0.046	0.183983866081404	1.00072972132011
TCGA-78-8655-01A-11R-2403-07	0.0256273113924256	0.0104885053713032	0.00062190349002668	0.105784040616822	0	0.107440409137201	0.022925411770506	0.0225940907220052	0.0272427199539947	0	0	0.0141413332419029	0.00867372604678947	0.299739188532747	0.0752341647319441	0.169356867826774	0.026407887536904	0	0.0829242334694915	0	0	0.000798206159161671	0.036	0.205276043722898	1.0086351765844
TCGA-78-7162-01A-21R-2066-07	0.106223897866371	0	0.068456766453434	0.124335452982762	0	0.241254366650115	0.00389173711038428	0.0437312846783152	0	0	0	0.0322010794771678	0.0161622239657169	0.0324002337631589	0.0518124245135284	0.117635860431944	0.0258678244628392	0.0371446488747002	0.0988821987695629	0	0	0	0.013	0.293707521515513	0.962919175021937
TCGA-49-4494-01A-01R-1206-07	0.0392591865460329	0	0.0250287687596592	0.161744276803309	0	0.11102970079249	0.0411089674459998	0.0415046059259113	0.0292107526213992	0	0	0.0151372794329777	0.0253535176995287	0.0822321485770013	0.067804374352488	0.137293212126255	0.188370166565123	0.00457802961331132	0.0186761288248474	0	0	0.0116688839136652	0.082	0.135102087324185	1.02443169682056
TCGA-55-7728-01A-11R-2187-07	0.0571998888377003	0.00288648378014214	0.00562179545928087	0.0429770758186862	0	0.0432650737563282	0	0.00854780681855331	0.062689461997609	0	0	0.00101136454642432	0	0.510709967112918	0.0330516783534814	0.203639711503146	0.00888898306759241	0	0.019510708948138	0	0	0	0.00900000000000001	0.351242812676948	0.96502636035414
TCGA-86-6851-01A-11R-1949-07	0.00459724371190101	0.00790632191063654	0.110556721736526	0.120765614609031	0	0.189704380096189	0.0576866693498786	0.0608549494714722	0.0274920214696768	0.0256100200055161	0.0209359793375243	0.014705210274465	0	0.112874436799929	0.0843683876979223	0.104178243874247	0.00974782602472157	0	0.0479063334339914	0	0	0.000109640196373102	0.018	0.24846869649657	0.985070694509899
TCGA-86-8359-01A-11R-2326-07	0.161117140124337	0	0.0641970616820623	0.274466337062372	0	0.124545515892444	0.0360524476173505	0.0682592186189751	0.0726286827124748	0	0	0.0250358970031337	0	0.09213979281257	0.026957582443823	0.0263514642186447	0	0.000763490549073579	0	0	0	0.0274853692627392	0.01	0.327299743948396	0.961340039835005
TCGA-67-6216-01A-11R-1755-07	0.0804182801826419	0	0.0705498370763764	0.089368806969975	0	0.121867374312985	0.01290239727228	0.0194837496057066	0.0427621014500274	0	0	0.0430625574530734	0.0773513325539095	0.0100251707135697	0.0275915318964991	0.0952299861902215	0.193973785667002	0.0166066814740804	0.096838704859967	0	0	0.00196770232168538	0.02	0.240423472045692	0.978710463226898
TCGA-69-8453-01A-12R-2326-07	0.0356139177278957	0.00149809413789188	0	0.0932417275289009	0	0.124234832326483	0.0107263604470728	0.0366162733358874	0.0173531906133206	0	0	0.00652630450219966	0.00594755230826707	0.315741171371245	0.0691715046731528	0.190647653996928	0.0467940461536997	0	0.0407649779624969	0	0	0.00512239291455838	0.003	0.443579229631647	0.896175324084121
TCGA-55-6983-01A-11R-1949-07	0.0882041941087871	0.0849014667271377	0.0339819244079037	0.128969964929903	0	0.219999034975392	0.0146536337410703	0.0269951161213153	0.0323497136981049	0	0	0.0141254544383078	0	0.176141144888371	0.0197142180399192	0.082587646480028	0.0432420831967599	0.00739346880207085	0.0224217430917977	0	0	0.00431919235313252	0.011	0.311390985205262	0.958092286207292
TCGA-75-6212-01A-11R-1755-07	0.140394417045099	0	0.11579125277355	0.0234106026847273	0	0.141945800128064	0.00791595414407246	0.0158459266557671	0.0249274256456896	0	0	0.00140225738153026	0	0.0284454241035436	0.0155331405904724	0.150970394868275	0.20206934416021	0.0152009140128397	0.10276106034363	0	0	0.0133860854625286	0.004	0.414094517076053	0.909713602056449
TCGA-44-2666-01A-01R-0946-07	0.0733200045165491	0	0.128764328940444	0.0863442517327151	0	0.152559783027839	0	0.0324395368216668	0	0	0	0.0305132795143796	0.00738399498426324	0.0329687725733931	0.00819030959963168	0.0573419744732516	0.0645554370826986	0.0327450380602995	0.215797918329921	0	0.0705917892784026	0.00648358106454502	0.00900000000000001	0.35314598187256	0.936497404378223
TCGA-64-1680-01A-02R-0946-07	0.153728884136016	0	0.0841268497898151	0.063269617279133	0	0.208191497902448	0	0.0617952454657103	0	0.021785344433149	0	0.0256069169341363	0	0.0170534015960928	0.0582065112852923	0.157043429933575	0.0421128556471351	0.0119413654978771	0.090689113153172	0	0	0.00444896694644759	0.016	0.263284825409057	0.976170168666969
TCGA-73-7498-01A-12R-2187-07	0.0362820650670166	0	0.141835533023217	0.0492400216514084	0	0.309263316852528	0.010784524585569	0	0.0482745025699318	0	0	0.0157524867521796	0.0486118206864	0.0174354003342846	0.0300818690610342	0.153131741795632	0.0419105633194446	0.0179007040923911	0.0794954502089626	0	0	0	0.016	0.258614614993427	0.978124273283932
TCGA-55-7284-01B-11R-2241-07	0.0628827383673022	0	0.0154423831984013	0.0845035979551483	0	0.100484077606236	0.00764858597521181	0.0112409047365166	0.015373339026432	0	0	0.018096282390312	0	0.305851559777697	0.074531118469843	0.186056866846422	0.027286435154051	0	0.0765931802880343	0	0	0.0140089302083917	0.013	0.292189637749976	0.969586144050016
TCGA-55-8096-01A-11R-2241-07	0.00265764756019572	0.0328176270220647	0.0570463630801242	0.0390699998544981	0	0.0984180271076287	0.0211233491950165	0	0.0370352112183297	0	0.0214691416891504	0	0.00326458365959048	0.349859357227303	0.0375355402277351	0.219498154708258	0.0208235853148585	0	0.0531784736401845	0	0	0.00620293849506208	0.0590000000000001	0.158349740279742	1.03805173868642
TCGA-93-A4JN-01A-11R-A24X-07	0.0668303934542091	0.0485623285353712	0.0913814810160639	0.0511538419124905	0	0.173587028538804	0.00573659629495809	0.0382189223136669	0.0577936818436693	0	0.00136834886149992	0.0082990582553834	0.00445430180480868	0.146055726218794	0.0328852610305897	0.151222841841924	0.0185091444853242	0.0154302772993568	0.081791804857071	0	0	0.00671896143601467	0.012	0.298837545603115	0.959870326881247
TCGA-93-A4JP-01A-11R-A24X-07	0.0584448315698819	0	0.00060505275644103	0.0287755673914257	0	0.0491422160259142	0	0.0308569297988904	0	0	0.00402001780613712	0.00912289589734791	0.0313451931709448	0.166052390019923	0.0906489006901531	0.317428907338387	0.018824840234165	0.0566847345455548	0.12113865001128	0	0.011884084002074	0.00502478874148076	0.01	0.326550971826506	0.952163958355117
TCGA-75-6203-01A-11R-1755-07	0.0406630850291622	0	0.0159389143911006	0.0934242988627675	0	0.181742132746205	5.98074736759106e-05	0	0	0	0.0130348537046916	0.0084466519318319	0.00593344241014278	0.209005890234759	0.0188429891452219	0.273675232440402	0.0378879068934792	0.0163415998320055	0.0728598449505837	0	0	0.0121433499539711	0.01	0.339884323630417	0.944669278082945
