# Supplementary material for: Significance of CD80 as a Prognostic and Immunotherapeutic Biomarker in Lung Adenocarcinoma
Source: Biochem Genet. 2023 Mar 9;61(5):1937–66. doi: 10.1007/s10528-023-10343-7 (PMC10517904; doi:10.1007/s10528-023-10343-7)
Supplement: Supplementary file 2 — Supplementary file2 (TXT 1 KB) [file 10528_2023_10343_MOESM2_ESM.txt]

Cell	cor	pvalue
B cells naive	-0.340677259	2.30E-13
B cells memory	0.099770462	0.036862411
Plasma cells	-0.319544792	7.44E-12
T cells CD8	0.016357515	0.732816028
T cells CD4 naive	-0.036887697	0.441265303
T cells CD4 memory resting	0.207579459	1.19E-05
T cells CD4 memory activated	0.241054622	3.29E-07
T cells follicular helper	-0.205488431	1.46E-05
T cells regulatory (Tregs)	-0.075785585	0.11323451
T cells gamma delta	0.111500674	0.019587843
NK cells resting	0.07190909	0.132944563
NK cells activated	-0.178746773	0.000169553
Monocytes	0.149377248	0.001719087
Macrophages M0	-0.039390226	0.410883539
Macrophages M1	0.199129616	2.70E-05
Macrophages M2	0.206552104	1.37E-05
Dendritic cells resting	0.368376289	1.59E-15
Dendritic cells activated	-0.049018581	0.306039974
Mast cells resting	0.112613783	0.018393457
Mast cells activated	-0.049121823	0.305021169
Eosinophils	0.180920931	0.000140642
Neutrophils	0.117314824	0.014022372
