# Supplementary material for: Significance of CD80 as a Prognostic and Immunotherapeutic Biomarker in Lung Adenocarcinoma
Source: Biochem Genet. 2023 Mar 9;61(5):1937–66. doi: 10.1007/s10528-023-10343-7 (PMC10517904; doi:10.1007/s10528-023-10343-7)
Supplement: Supplementary file 3 — Supplementary file3 (TXT 52 KB) [file 10528_2023_10343_MOESM3_ESM.txt]

ID	StromalScore	ImmuneScore	ESTIMATEScore	TumorPurity
TCGA-MP-A4T8-01A-11R-A24X-07	25.9450261636788	249.585786045513	275.530812209192	0.798840017444849
TCGA-MP-A4T6-01A-32R-A262-07	-1012.04219916197	1401.26215623361	389.219957071642	0.788690540935795
TCGA-49-4510-01A-01R-1206-07	-191.909321454925	723.446819004621	531.537497549696	0.775676064747011
TCGA-67-3772-01A-01R-0946-07	981.60622515909	1732.17965107765	2713.78587623674	0.537489215628988
TCGA-69-7763-01A-11R-2170-07	774.105413075616	1105.71101175073	1879.81642482635	0.636439907381662
TCGA-05-4410-01A-21R-1858-07	44.5233677516901	1991.48621728826	2036.00958503995	0.618589724296309
TCGA-95-7039-01A-11R-1949-07	145.91914338626	874.9419051827	1020.86104856896	0.728382713637685
TCGA-MP-A4TC-01A-11R-A24X-07	1026.77031360891	1707.59278982557	2734.36310343449	0.534939670190896
TCGA-62-A46S-01A-11R-A24H-07	-286.21351179906	1193.16872104492	906.955209245864	0.739736457972215
TCGA-95-A4VK-01A-11R-A262-07	-404.149112461622	1333.07766036922	928.928547907598	0.737562231812664
TCGA-49-AARO-01A-12R-A41B-07	749.808300664268	2280.93017098223	3030.7384716465	0.497688620047904
TCGA-55-7994-01A-11R-2187-07	-251.343336443609	2197.91088904109	1946.56755259748	0.628851797744241
TCGA-49-6743-01A-11R-1858-07	504.600593452462	1245.10261209532	1749.70320554778	0.651054582909615
TCGA-78-7149-01A-11R-2039-07	-81.3418552285075	402.733328057275	321.391472828768	0.794772468862044
TCGA-44-7660-01A-11R-2066-07	-641.584445692776	777.674772856486	136.090327163709	0.810984367842858
TCGA-53-7626-01A-12R-2066-07	813.047590571525	2522.49457621448	3335.54216678601	0.458396583372835
TCGA-44-8119-01A-11R-2241-07	1006.58871174917	1321.26686810065	2327.85557984982	0.584372792061045
TCGA-44-2656-01A-02R-0946-07	879.916707740446	2630.24817872013	3510.16488646057	0.435467589595563
TCGA-78-7153-01A-11R-2039-07	-587.402793527358	573.442885841782	-13.959907685576	0.823673107679107
TCGA-55-6987-01A-11R-1949-07	694.818681358294	2960.29177943552	3655.11046079381	0.416217428986603
TCGA-78-7539-01A-11R-2066-07	-102.588307274078	2078.70947972617	1976.12117245209	0.625472886809264
TCGA-83-5908-01A-21R-2287-07	364.086131060691	2382.27040700231	2746.356538063	0.533451415143774
TCGA-95-7567-01A-11R-2066-07	206.74977333506	1279.65311393599	1486.40288727105	0.679897188734776
TCGA-55-7574-01A-11R-2039-07	1129.530072649	2467.82082912931	3597.35090177831	0.423911520662413
TCGA-44-7667-01A-31R-2066-07	-456.925337765707	288.373823837982	-168.551513927725	0.836327923240906
TCGA-75-6205-01A-11R-1755-07	1365.81355523187	2918.41577729371	4284.22933252559	0.330595001929563
TCGA-69-8254-01A-11R-2287-07	-351.540712984276	1659.99489737314	1308.45418438887	0.698817659207669
TCGA-44-A47G-01A-21R-A24H-07	934.745407878089	2610.69761713902	3545.4430250171	0.430800133803324
TCGA-44-2668-01A-01R-A278-07	1012.59374297516	2086.83834033485	3099.43208331001	0.488917549918954
TCGA-44-6775-01C-02R-A277-07	1143.00009064665	1515.69178748979	2658.69187813644	0.544291229218196
TCGA-78-7163-01A-12R-2066-07	-1714.72118225806	241.159497995793	-1473.56168426227	0.925408041094443
TCGA-91-A4BC-01A-11R-A24H-07	1016.66609186556	2614.39780788626	3631.06389975182	0.419424313661827
TCGA-55-5899-01A-11R-1628-07	355.553805069036	1182.10602985753	1537.65983492656	0.674360646093577
TCGA-J2-A4AD-01A-11R-A24H-07	-339.604460273009	143.09102597428	-196.513434298729	0.838571072344786
TCGA-69-7974-01A-11R-2187-07	574.846534675042	2062.0537921436	2636.90032681864	0.546971857143712
TCGA-69-7980-01A-11R-2187-07	291.384021624709	1636.91446538602	1928.29848701073	0.630934613183936
TCGA-05-4417-01A-22R-1858-07	1428.79704622502	2125.40489914254	3554.20194536756	0.429639494348318
TCGA-75-5122-01A-01R-1755-07	725.474410472251	3430.38967709386	4155.86408756611	0.348318328776237
TCGA-05-5425-01A-02R-1628-07	422.249495289699	2292.63973483129	2714.88923012098	0.537352632848497
TCGA-44-6146-01A-11R-1755-07	-823.677558927535	265.795144262744	-557.882414664792	0.866276414965764
TCGA-67-3770-01A-01R-0946-07	118.046440805621	1762.84462483141	1880.89106563703	0.636318226748561
TCGA-MP-A4T4-01A-11R-A262-07	856.389228220191	2444.69681121124	3301.08603943143	0.462885773786835
TCGA-05-4403-01A-01R-1206-07	293.037799481948	1785.48959496293	2078.52739444488	0.613673971283277
TCGA-97-7938-01A-11R-2170-07	100.472808832293	903.496417260753	1003.96922609305	0.73007936927208
TCGA-62-A46P-01A-11R-A24H-07	-441.398414420386	561.210818940437	119.812404520051	0.812380018475713
TCGA-NJ-A4YF-01A-12R-A262-07	-668.667377302181	401.740850911645	-266.926526390536	0.844157057570984
TCGA-50-5055-01A-01R-1628-07	1390.68714989765	2941.53042354993	4332.21757344757	0.323938809398331
TCGA-44-6776-01A-11R-1858-07	-669.229579297355	205.799431436967	-463.430147860388	0.859267161237785
TCGA-62-8399-01A-21R-2326-07	79.6381041959078	701.583974547499	781.222078743407	0.752028860894718
TCGA-64-5775-01A-01R-1628-07	-7.83398779399615	870.653341333957	862.819353539961	0.744080353044802
TCGA-86-8672-01A-21R-2403-07	574.139421815617	1902.00543586311	2476.14485767872	0.566572032421779
TCGA-64-1677-01A-01R-0946-07	-622.09596689626	1454.66239833657	832.566431440309	0.747039846476649
TCGA-93-A4JO-01A-21R-A24X-07	468.382754901712	2425.40191119378	2893.7846660955	0.515023533674962
TCGA-NJ-A4YP-01A-11R-A262-07	848.282803818006	1212.60966732619	2060.8924711442	0.615715768455865
TCGA-05-4389-01A-01R-1206-07	-160.418225434138	2005.79372273162	1845.37549729748	0.640331219755515
TCGA-97-8171-01A-11R-2287-07	-1089.09720733875	24.7617381455281	-1064.33546919322	0.900987892534025
TCGA-05-4425-01A-01R-1755-07	603.451088072686	2059.44164250375	2662.89273057643	0.543773831748389
TCGA-44-6147-01B-06R-A277-07	1299.55643137416	1680.02758604744	2979.5840174216	0.50418739909396
TCGA-91-6835-01A-11R-1858-07	983.611360690547	2864.0780677959	3847.68942848644	0.39035113118148
TCGA-55-1592-01A-01R-0946-07	77.8926191217968	1203.50322408662	1281.39584320842	0.701653203767004
TCGA-69-7760-01A-11R-2170-07	-542.86942589593	24.9988429672371	-517.870582928693	0.863327409219661
TCGA-64-5778-01A-01R-1628-07	-266.92489574741	2326.09399883634	2059.16910308893	0.615915081447921
TCGA-55-8620-01A-11R-2403-07	-904.681792731036	1070.74261782348	166.060825092446	0.808402626843037
TCGA-53-7813-01A-11R-2170-07	-848.223254025841	915.982436659545	67.7591826337037	0.8168118337181
TCGA-55-6982-01A-11R-1949-07	982.291975205795	1579.70179867615	2561.99377388194	0.556143428770649
TCGA-55-A491-01A-11R-A24H-07	246.312013157675	1649.98796028836	1896.29997344604	0.634571749954371
TCGA-55-8094-01A-11R-2241-07	-1778.9138581419	-547.620534266856	-2326.53439240875	0.965489763802364
TCGA-62-A46R-01A-11R-A24H-07	100.972476745933	1771.67599490704	1872.64847165297	0.637251123156761
TCGA-78-7542-01A-21R-2066-07	-1234.52225806549	860.005900435025	-374.516357630461	0.852517964938843
TCGA-86-8073-01A-11R-2241-07	449.354463933963	1088.16809620516	1537.52256013913	0.674375525015559
TCGA-49-AAR9-01A-21R-A41B-07	-851.063338314749	0.205629630565512	-850.857708684183	0.88695282325125
TCGA-91-6848-01A-11R-1949-07	1065.47744060599	2087.75941240866	3153.23685301465	0.482012783882861
TCGA-05-4424-01A-22R-1858-07	660.453213740647	1640.84462724979	2301.29784099043	0.587531812054092
TCGA-55-7227-01A-11R-2039-07	855.865147918901	2054.183625331	2910.04877324991	0.512975661035068
TCGA-55-A48Z-01A-12R-A24X-07	657.525977499076	1379.08433777842	2036.61031527749	0.61852043743508
TCGA-MN-A4N4-01A-12R-A24X-07	660.571488004671	1020.51473498685	1681.08622299152	0.658666523375829
TCGA-49-6744-01A-11R-1858-07	1216.00878843129	2434.20241769236	3650.21120612365	0.416871222722145
TCGA-73-4676-01A-01R-1755-07	-12.9921743169328	1015.96134483423	1002.9691705173	0.730179676647571
TCGA-38-4630-01A-01R-1206-07	-315.403570192735	220.546160618801	-94.8574095739342	0.830348667346189
TCGA-75-6207-01A-11R-1755-07	-492.432771273922	719.769597673657	227.336826399735	0.803075502978315
TCGA-86-A4P7-01A-11R-A24X-07	633.123917954586	2076.47712585849	2709.60104381308	0.538007122559546
TCGA-05-4405-01A-21R-1858-07	956.085049465876	1291.10944529783	2247.1944947637	0.593939683833929
TCGA-75-7027-01A-11R-1949-07	422.657292202741	470.004317020815	892.661609223556	0.741146656621161
TCGA-97-7553-01A-21R-2039-07	942.632033442848	2850.95690740299	3793.58894084584	0.397650053222817
TCGA-49-6761-01A-31R-1949-07	-17.2674547533388	1644.74433522539	1627.47688047205	0.664567152171765
TCGA-05-4382-01A-01R-1206-07	1309.7594582798	2075.192721136	3384.9521794158	0.451938658781384
TCGA-NJ-A4YG-01A-22R-A262-07	289.18239742373	1570.2525732228	1859.43497064653	0.638744679618606
TCGA-78-8662-01A-11R-2403-07	-820.494200336196	-15.5175466963701	-836.011747032566	0.885944225698762
TCGA-44-7672-01A-11R-2066-07	1153.65434571618	2518.64175189401	3672.29609761018	0.41392234747972
TCGA-55-8619-01A-11R-2403-07	718.24484899044	2627.54971697362	3345.79456596406	0.457058558717216
TCGA-50-5939-01A-11R-1628-07	594.968431771547	1811.66479736978	2406.63322914133	0.574950202726316
TCGA-97-8552-01A-11R-2403-07	133.222384244239	1931.94222264439	2065.16460688863	0.615221512503943
TCGA-55-7726-01A-11R-2170-07	1115.21278101238	1091.83911329606	2207.05189430844	0.5986698922727
TCGA-L9-A5IP-01A-21R-A39D-07	-608.838618234663	1005.08387816837	396.24525993371	0.788056129561489
TCGA-55-7995-01A-11R-2187-07	61.4444495176005	2449.55159836815	2510.99604788575	0.562349196110635
TCGA-91-6847-01A-11R-1949-07	-1780.41093753106	-507.557009956082	-2287.96794748715	0.963999916330483
TCGA-64-1681-01A-11R-2066-07	309.83439630285	1484.67316573947	1794.50756204232	0.646048574653196
TCGA-73-4659-01A-01R-1206-07	561.550911020969	1178.76158338105	1740.31249440202	0.652100248278268
TCGA-86-A4P8-01A-11R-A24X-07	1063.84949757466	2975.17712761956	4039.02662519422	0.364342679291798
TCGA-50-5045-01A-01R-1628-07	1524.82368168498	2698.97094222848	4223.79462391346	0.33895419939047
TCGA-44-5643-01A-01R-1628-07	-985.302305428281	1065.55685508176	80.2545496534814	0.8157523171756
TCGA-97-A4M7-01A-11R-A24X-07	491.94254225867	2235.58035813064	2727.52290038931	0.535787722993118
TCGA-86-8056-01A-11R-2241-07	78.3390090500799	1373.54222391522	1451.8812329653	0.6836043898615
TCGA-50-5066-01A-01R-1628-07	1091.77009432096	2505.58041301259	3597.35050733355	0.423911573102574
TCGA-L4-A4E5-01A-11R-A24X-07	-579.348502255319	516.806889574058	-62.5416126812614	0.827696000488908
TCGA-67-3773-01A-01R-0946-07	655.285980893578	2073.98566342819	2729.27164432177	0.535570963948378
TCGA-78-7146-01A-11R-2039-07	-572.418444187394	743.590653883435	171.172209696041	0.807960755036742
TCGA-86-8671-01A-11R-2403-07	1471.36993313064	3221.07929206441	4692.44922519505	0.273482796239211
TCGA-62-A472-01A-11R-A24H-07	-484.374028739827	1476.6924506576	992.318421917774	0.731246989328432
TCGA-78-7152-01A-11R-2039-07	-54.9817996602861	1536.23628397516	1481.25448431487	0.680451173911405
TCGA-44-7659-01A-11R-2066-07	-447.284458726857	1131.25077317158	683.966314444725	0.761361663385072
TCGA-05-5715-01A-01R-1628-07	619.031214448575	1383.32042056722	2002.3516350158	0.622464055556835
TCGA-55-A48Y-01A-11R-A24H-07	651.287507657997	1024.06873853326	1675.35624619126	0.659299158966834
TCGA-86-8054-01A-11R-2241-07	-540.235113726766	-56.0665272745474	-596.301641001313	0.869079919682475
TCGA-44-2655-01A-01R-0946-07	-134.505048205733	1439.80687281914	1305.3018246134	0.699148574972664
TCGA-78-7220-01A-11R-2039-07	-696.631064892356	73.7307133242064	-622.90035156815	0.871004677942873
TCGA-91-6836-01A-21R-1858-07	-839.052108740235	549.126083848266	-289.926024891969	0.845962135233673
TCGA-05-4420-01A-01R-1206-07	-207.060523511164	410.621217061571	203.560693550407	0.805150255589972
TCGA-38-6178-01A-11R-1755-07	443.706003518923	926.278127237923	1369.98413075685	0.692328740111774
TCGA-78-8640-01A-11R-2403-07	-711.12892840047	1128.41582989687	417.286901496404	0.786150978557302
TCGA-67-3774-01A-01R-0946-07	211.423556878991	1725.59105070491	1937.0146075839	0.629941472765451
TCGA-86-7701-01A-11R-2170-07	668.639414797943	2098.51332125519	2767.15273605313	0.530866916455209
TCGA-55-A48X-01A-11R-A24H-07	231.099386565931	2052.98973645959	2284.08912302552	0.589574009807035
TCGA-55-8614-01A-11R-2403-07	139.084192393696	827.372617321269	966.456809714965	0.733831140180539
TCGA-44-A4SS-01A-11R-A24X-07	595.129394352735	2148.6300207383	2743.75941509103	0.533773830319717
TCGA-MP-A4SV-01A-11R-A24X-07	101.43579916707	1729.21703010336	1830.65282927043	0.641989674667479
TCGA-97-8547-01A-11R-2403-07	1025.00965903859	1331.4528719059	2356.46253094449	0.580960086256683
TCGA-O1-A52J-01A-11R-A262-07	-151.603294563909	1754.85940168412	1603.25610712021	0.66721958939138
TCGA-44-6145-01A-11R-1755-07	834.60771362027	2380.58822554894	3215.19593916921	0.474024354775729
TCGA-64-1678-01A-01R-0946-07	-846.188818694074	-0.61936981662107	-846.808188510695	0.886678126535083
TCGA-49-4505-01A-01R-1206-07	620.288757554807	2122.60946878374	2742.89822633854	0.533880723929314
TCGA-44-7671-01A-11R-2066-07	175.581925931403	274.154186424954	449.736112356357	0.783198269722213
TCGA-44-2665-01A-01R-0946-07	1564.23938026833	1775.20535086458	3339.44473113292	0.457887387990258
TCGA-49-AARR-01A-11R-A41B-07	569.471617819262	1905.81757119188	2475.28918901114	0.56667552572811
TCGA-55-8097-01A-11R-2241-07	102.193098613924	1233.78858691575	1335.98168552968	0.695921637261152
TCGA-97-7546-01A-11R-2039-07	822.971239649744	1805.42034626327	2628.39158591301	0.548017018829917
TCGA-55-7573-01A-11R-2039-07	278.204691919233	1833.9668884212	2112.17158034043	0.609767203603336
TCGA-97-A4M6-01A-11R-A24X-07	453.571849771626	2240.19180036311	2693.76365013473	0.539965288781912
TCGA-78-7537-01A-11R-2066-07	116.789141957595	806.967178178226	923.756320135821	0.738074706692589
TCGA-75-6214-01A-41R-1949-07	-958.885902528288	337.21914183542	-621.666760692868	0.870915705194293
TCGA-86-8358-01A-11R-2326-07	-499.139133670172	411.390566398359	-87.7485672718134	0.829766733518973
TCGA-50-5936-01A-11R-1628-07	325.474195814261	1101.96867731681	1427.44287313107	0.686218163000527
TCGA-78-7167-01A-11R-2066-07	-622.992180565232	75.3638346190507	-547.628345946181	0.865523499555345
TCGA-55-8513-01A-11R-2403-07	617.974247875896	2239.63716437908	2857.61141225498	0.519567697357941
TCGA-75-5125-01A-01R-1755-07	399.07976090363	2025.7969326247	2424.87669352833	0.572757093363386
TCGA-NJ-A4YI-01A-11R-A262-07	167.874843609685	1329.84953148233	1497.72437509201	0.678677593854078
TCGA-05-5429-01A-01R-1628-07	-211.247152388998	572.864286356254	361.617133967256	0.791175052099778
TCGA-44-5645-01A-01R-A278-07	234.536146174751	1856.52772832704	2091.06387450179	0.612219977809248
TCGA-55-6978-01A-11R-1949-07	1508.6511646053	2599.78017940438	4108.43134400968	0.35483638756493
TCGA-86-8674-01A-21R-2403-07	-911.254073371433	-132.037177715945	-1043.29125108738	0.89964343069164
TCGA-78-7156-01A-11R-2039-07	-688.401047839485	271.572504665285	-416.828543174201	0.855747945264549
TCGA-62-8402-01A-11R-2326-07	-633.793762444109	1851.6545925819	1217.86083013779	0.708267686656262
TCGA-71-6725-01A-11R-1858-07	-781.538545007601	556.77538397789	-224.763161029711	0.840822963513245
TCGA-44-5644-01A-21R-2039-07	-1089.31938122454	-119.036209432963	-1208.3555906575	0.909957558805704
TCGA-97-A4M0-01A-11R-A24X-07	-237.177648038037	2069.62455210891	1832.44690407088	0.641787738948397
TCGA-50-7109-01A-11R-2039-07	204.374593258413	1328.02789081915	1532.40248407757	0.674930283539775
TCGA-44-A4SU-01A-11R-A24X-07	-97.9321391497421	1135.06954656725	1037.1374074175	0.72674364019357
TCGA-78-7145-01A-11R-2039-07	166.534015416229	926.705678551767	1093.239693968	0.72106225402643
TCGA-44-7670-01A-11R-2066-07	-1007.29687222725	259.856424067523	-747.440448159725	0.879839651979606
TCGA-05-4396-01A-21R-1858-07	-569.037643086774	290.107316916401	-278.930326170372	0.845100357658159
TCGA-95-8039-01A-11R-2241-07	130.926828882502	1951.06577260517	2081.99260148767	0.613272280721801
TCGA-64-1676-01A-01R-0946-07	743.6893015799	2066.50985919841	2810.19916077831	0.525501525806903
TCGA-95-8494-01A-11R-2326-07	-361.342430350255	1349.69431017045	988.351879820198	0.731644020315943
TCGA-50-8459-01A-11R-2326-07	1831.18758709468	2407.59486255232	4238.782449647	0.336883577783342
TCGA-86-7953-01A-11R-2187-07	187.045221771022	1843.29915486027	2030.3443766313	0.619242899923777
TCGA-78-7150-01A-21R-2039-07	85.9255499090675	120.065025732751	205.990575641818	0.804938668745391
TCGA-78-7148-01A-11R-2039-07	-341.055152819016	965.742212486213	624.687059667197	0.766974194045393
TCGA-44-3917-01A-01R-A278-07	377.987080409762	1346.79449540029	1724.78157581005	0.653826911926493
TCGA-55-A4DF-01A-11R-A24H-07	-333.543096248604	1786.20620243612	1452.66310618751	0.683520620218091
TCGA-50-5068-01A-01R-1628-07	760.160534576553	2478.82666031739	3238.98719489394	0.470946476591568
TCGA-49-4514-01A-21R-1858-07	-590.329114734278	1318.70778106107	728.378666326792	0.757118926664682
TCGA-35-4122-01A-01R-1107-07	910.373700313903	2550.22672132266	3460.60042163657	0.442005433438536
TCGA-86-8281-01A-11R-2287-07	-197.670950332479	729.976348445788	532.305398113309	0.775604919403393
TCGA-50-5066-02A-11R-2090-07	34.6003795561763	973.2587980118	1007.85917756798	0.729689050536869
TCGA-97-8177-01A-11R-2287-07	1081.52634379397	2147.514929654	3229.04127344797	0.472233882714887
TCGA-91-6829-01A-21R-1858-07	1183.27465146937	785.111513266876	1968.38616473625	0.626358381990157
TCGA-44-4112-01A-01R-1107-07	743.715508723945	1212.90945064313	1956.62495936707	0.627703244159644
TCGA-53-7624-01A-11R-2066-07	-869.740868940265	639.986705464323	-229.754163475943	0.841219313199054
TCGA-55-8208-01A-11R-2241-07	1306.49521613916	2901.77904518887	4208.27426132803	0.341096663668839
TCGA-50-8460-01A-11R-2326-07	323.604821168228	1992.64909130089	2316.25391246911	0.58575389555852
TCGA-55-6543-01A-11R-1755-07	183.978367423664	1468.65795937105	1652.63632679472	0.661803025546219
TCGA-J2-A4AG-01A-11R-A24H-07	513.831030449541	1966.86719642049	2480.69822687003	0.566021151159065
TCGA-93-7348-01A-21R-2039-07	591.059689437186	1311.93624509264	1902.99593452983	0.633811803755262
TCGA-49-4501-01A-01R-1206-07	574.033093449136	1748.17766877879	2322.21076222793	0.585044983048169
TCGA-49-AAR4-01A-12R-A41B-07	108.321302058823	2383.48869169781	2491.80999375663	0.564675752867523
TCGA-55-6642-01A-11R-1858-07	1397.43522064666	1588.87698478803	2986.31220543469	0.503334250407562
TCGA-05-5423-01A-01R-1628-07	320.184038752553	2238.20910806593	2558.39314681849	0.556582605367444
TCGA-05-4432-01A-01R-1206-07	-20.2826996857271	1456.18283572301	1435.90013603728	0.685314624887776
TCGA-55-8512-01A-11R-2403-07	-464.820557042537	809.860852780954	345.040295738417	0.792660882162818
TCGA-05-4398-01A-01R-1206-07	512.511991345603	1978.31305429329	2490.8250456389	0.564795069836942
TCGA-05-4433-01A-22R-1858-07	-152.270410476663	2001.67457314164	1849.40416266498	0.639876883816653
TCGA-62-8394-01A-11R-2326-07	-294.005149784906	962.532821591805	668.527671806899	0.76282895546057
TCGA-55-7911-01A-11R-2170-07	-95.9862761045516	2146.14215114718	2050.15587504263	0.616956847493008
TCGA-50-5942-01A-21R-1755-07	132.099431237756	1054.26133164227	1186.36076288002	0.71152427878711
TCGA-44-7662-01A-11R-2066-07	1271.78702100378	1616.92762495138	2888.71464595517	0.515661318664272
TCGA-55-A490-01A-11R-A466-07	327.57288288978	1168.24415495176	1495.81703784154	0.678883191051327
TCGA-97-7941-01A-11R-2187-07	175.286978942711	1290.73970451678	1466.02668345949	0.682087459782287
TCGA-97-8175-01A-11R-2287-07	-125.905404106608	1662.82375508631	1536.9183509797	0.674441010705089
TCGA-99-7458-01A-11R-2039-07	883.960959676654	2126.85075181888	3010.81171149554	0.500223517977928
TCGA-55-8507-01A-11R-2403-07	-191.478774123337	804.432886138743	612.954112015406	0.768078192658682
TCGA-38-4629-01A-02R-1206-07	1052.46290071033	2283.85731836309	3336.32021907343	0.458295077346308
TCGA-86-7954-01A-11R-2187-07	485.718394098282	2221.27826108658	2706.99665518486	0.538329334286678
TCGA-97-A4M3-01A-11R-A24X-07	53.7085904440963	417.307989761396	471.016580205493	0.781252206410343
TCGA-55-6984-01A-11R-1949-07	-768.96440588788	922.227439067966	153.263033180086	0.809506980754053
TCGA-55-8205-01A-11R-2241-07	764.835698826259	2676.16034223284	3440.9960410591	0.444584928334452
TCGA-55-7816-01A-11R-2170-07	1617.83787634922	2166.96997407621	3784.80785042543	0.398832393287735
TCGA-99-AA5R-01A-11R-A39D-07	1032.22048767446	2791.08506253957	3823.30555021403	0.393643936568053
TCGA-55-7727-01A-11R-2170-07	-234.939677173354	1566.54099782304	1331.60132064968	0.696383233558382
TCGA-86-A456-01A-11R-A24H-07	330.789987447622	1759.81516564703	2090.60515309466	0.612273217348393
TCGA-69-7765-01A-11R-2170-07	1203.86135294519	1651.10396105314	2854.96531399833	0.519899532615216
TCGA-64-5774-01A-01R-1628-07	-565.076909516453	65.7593803091967	-499.317529207256	0.86194987490646
TCGA-05-4427-01A-21R-1858-07	205.008401451904	1337.86156111371	1542.86996256561	0.673795729092702
TCGA-50-6591-01A-11R-1755-07	-986.056758742451	-948.785146231316	-1934.84190497377	0.94892831051314
TCGA-05-4397-01A-01R-1206-07	-528.466515962258	949.545038430598	421.078522468341	0.785806879841073
TCGA-93-7347-01A-11R-2187-07	1010.13138688238	2608.92069238248	3619.05207926486	0.421024273027247
TCGA-05-4395-01A-01R-1206-07	-430.40102836238	1310.52102389905	880.119995536668	0.74238131817997
TCGA-44-8117-01A-11R-2241-07	277.786914115956	813.814464031954	1091.60137814791	0.721228858608671
TCGA-49-6742-01A-11R-1858-07	-826.487098553264	260.975285019303	-565.511813533961	0.86683533805879
TCGA-86-8280-01A-11R-2287-07	797.195554847686	2164.89115374328	2962.08670859097	0.506403790899905
TCGA-44-6147-01A-11R-A278-07	713.501491760416	1252.77971593233	1966.28120769274	0.626599215436895
TCGA-MP-A4SY-01A-21R-A24X-07	611.842057434575	932.947867080285	1544.78992451486	0.67358745454362
TCGA-86-7955-01A-11R-2187-07	-1681.29241685528	-508.297199559208	-2189.58961641449	0.960059692048799
TCGA-L9-A8F4-01A-11R-A39D-07	154.554618760142	2064.31231665498	2218.86693541512	0.597279816712689
TCGA-49-4507-01A-01R-1206-07	-164.64227156868	1967.55262514823	1802.91035357955	0.64510660912902
TCGA-55-7725-01A-11R-2170-07	-140.375311018085	2071.69209705197	1931.31678603389	0.630590816130193
TCGA-55-8511-01A-11R-2403-07	694.852355454756	1908.56798042286	2603.42033587761	0.551079392397495
TCGA-55-A494-01A-11R-A24X-07	-1234.13352307554	-672.40879695379	-1906.54232002933	0.947609558007239
TCGA-L9-A50W-01A-12R-A39D-07	-283.378698186726	1229.33141673161	945.952718544887	0.735872441227192
TCGA-44-3919-01A-02R-1107-07	591.734491610894	2169.54005157946	2761.27454319035	0.531597945911281
TCGA-55-1594-01A-01R-0946-07	-416.665714653879	990.506935147146	573.841220493267	0.771742001807059
TCGA-55-8514-01A-11R-2403-07	-317.81585291327	1114.50508079072	796.689227877445	0.750530436048794
TCGA-91-6849-01A-11R-1949-07	148.287983283127	1781.01885571238	1929.3068389955	0.630819771391346
TCGA-69-7979-01A-11R-2187-07	-59.8411951917031	321.14545910468	261.304263912977	0.800094473388807
TCGA-44-6775-01A-11R-A278-07	1436.52585499744	1717.38277278456	3153.908627782	0.481926384090523
TCGA-44-3918-01A-01R-A278-07	1378.17718602251	2215.40705751442	3593.58424353693	0.424412220938778
TCGA-44-3917-01B-02R-A277-07	38.5333694277253	1013.47233594124	1052.00570536896	0.725242736466107
TCGA-62-8395-01A-11R-2326-07	402.813808375503	731.372136030435	1134.18594440594	0.716884803335823
TCGA-44-2662-01A-01R-0946-07	898.772058204526	2098.58967694535	2997.36173514987	0.501932081505084
TCGA-L9-A743-01A-43R-A39D-07	764.060979276617	2488.17645329101	3252.23743256763	0.469229798811954
TCGA-97-A4M5-01A-11R-A24X-07	613.892844576073	1713.66866936805	2327.56151394412	0.584407819657221
TCGA-50-5049-01A-01R-1628-07	1735.96546449725	3086.16487204159	4822.13033653884	0.25512437077584
TCGA-62-A46Y-01A-11R-A24H-07	-141.505719676436	2026.78415230915	1885.27843263271	0.635821284797878
TCGA-05-5428-01A-01R-1628-07	357.01667370776	1311.00873385848	1668.02540756624	0.660107862456866
TCGA-44-6147-01A-11R-1755-07	710.40375983286	1608.9089548417	2319.31271467457	0.585389929668361
TCGA-49-AARE-01A-11R-A41B-07	-74.2080509792235	1099.6477185607	1025.43966758148	0.727922054182108
TCGA-78-7159-01A-11R-2039-07	62.2558620532525	770.788302573787	833.04416462704	0.746993226535314
TCGA-55-7281-01A-11R-2039-07	789.557211111214	2078.57207254132	2868.12928365253	0.518247923982137
TCGA-67-6217-01A-11R-1755-07	203.219268638179	1823.08998959875	2026.30925823693	0.61970787165855
TCGA-MN-A4N5-01A-11R-A24X-07	-519.322899805504	1472.14150178497	952.818601979466	0.735189644196577
TCGA-55-7724-01A-11R-2170-07	810.246867048285	2020.94169901476	2831.18856606305	0.522877742561197
TCGA-MN-A4N1-01A-11R-A24X-07	-560.255235850035	248.273710928303	-311.981524921732	0.847684068425696
TCGA-69-A59K-01A-11R-A262-07	-207.691009269648	1342.48376647793	1134.79275720829	0.71682269948531
TCGA-44-6775-01A-11R-1858-07	1478.09339026151	1915.18621189867	3393.27960216017	0.450847908293687
TCGA-99-8028-01A-11R-2241-07	1411.57962715227	3054.550478092	4466.13010524427	0.30528055297798
TCGA-49-4506-01A-01R-1206-07	-127.176265835232	1825.02686114581	1697.85059531058	0.656812927333087
TCGA-44-2668-01A-01R-0946-07	1110.48111953527	2302.9436199007	3413.42473943597	0.448206455761892
TCGA-91-8497-01A-11R-2403-07	585.401836968165	2131.86085226536	2717.26268923353	0.537058777582124
TCGA-73-4670-01A-01R-1206-07	144.917516299376	689.000668941326	833.918185240702	0.746907925088652
TCGA-44-3396-01A-01R-1206-07	1269.33128465098	2361.51851658076	3630.84980123175	0.419452842743416
TCGA-38-4627-01A-01R-1206-07	2111.10514686967	1959.98476887162	4071.08991574129	0.359955643841057
TCGA-55-A57B-01A-12R-A39D-07	384.287335575729	1495.31254823346	1879.59988380919	0.636464424213462
TCGA-55-8616-01A-11R-2403-07	-204.634379601717	860.314701112713	655.680321510996	0.764046984328521
TCGA-55-8089-01A-11R-2241-07	655.275642648539	2911.50394679487	3566.77958944341	0.427971596344379
TCGA-44-2668-01B-02R-A277-07	916.180582427301	2487.82689540187	3404.00747782918	0.449441746688314
TCGA-NJ-A7XG-01A-12R-A39D-07	-1578.35619848894	130.623292798807	-1447.73290569013	0.923964571318066
TCGA-49-AAQV-01A-11R-A39D-07	-494.935184001435	1466.13488337399	971.199699372553	0.733358010688945
TCGA-55-8091-01A-11R-2241-07	1111.05336343776	1916.86467807306	3027.91804151083	0.498047668249981
TCGA-64-5779-01A-01R-1628-07	403.479759840891	1305.33594450942	1708.81570435031	0.655598389542619
TCGA-86-8278-01A-11R-2287-07	535.564890448859	1323.83987958878	1859.40477003764	0.638748090521926
TCGA-44-6777-01A-11R-1858-07	2005.79685504716	2645.08035067112	4650.87720571828	0.279347319827054
TCGA-55-8092-01A-11R-2241-07	278.767236858902	2030.84220896608	2309.60944582498	0.586544111545951
TCGA-73-4675-01A-01R-1206-07	322.466307077444	907.11488550147	1229.58119257891	0.707052123728517
TCGA-73-4666-01A-01R-1206-07	97.5569585020227	2277.13618054591	2374.69313904793	0.57877989249459
TCGA-55-A4DG-01A-11R-A24H-07	-386.791410938736	1423.18123369242	1036.38982275369	0.726819014960032
TCGA-MP-A4TF-01A-11R-A262-07	-1106.5104646482	752.751805573628	-353.75865907457	0.850921354945094
TCGA-44-2656-01B-06R-A277-07	1003.13812689283	2073.32971651047	3076.4678434033	0.491855289871707
TCGA-55-6980-01A-11R-1949-07	857.975922141313	2070.54828804668	2928.52421018799	0.510645805432542
TCGA-50-8457-01A-11R-2326-07	790.608624850447	2234.56234064568	3025.17096549613	0.498397296214737
TCGA-44-6146-01A-11R-A278-07	-975.432446806927	32.5762489863876	-942.85619782054	0.893108861228768
TCGA-35-5375-01A-01R-1628-07	87.7619170870768	1575.82315177498	1663.58506886206	0.660597327998584
TCGA-50-5931-01A-11R-1755-07	-497.997515454238	-230.147915109674	-728.145430563912	0.878490023009024
TCGA-55-6971-01A-11R-1949-07	696.552496042176	2685.81031465363	3382.36281069581	0.452277684406687
TCGA-64-1679-01A-21R-2066-07	1175.62660889941	1341.51628986168	2517.14289876109	0.561602866798084
TCGA-95-7948-01A-11R-2187-07	-384.613757419763	629.760034196768	245.146276777005	0.801515005841481
TCGA-64-5815-01A-01R-1628-07	1562.99543013606	1918.95784365499	3481.95327379105	0.439191715248311
TCGA-05-4426-01A-01R-1206-07	-337.841630980161	1229.05621466113	891.214583680967	0.741289237594278
TCGA-78-7158-01A-11R-2039-07	-634.173661024164	540.275253590462	-93.8984074337019	0.830270215636986
TCGA-97-8172-01A-11R-2287-07	936.847712568153	2200.5939409815	3137.44165354965	0.484042918758957
TCGA-91-6840-01A-11R-1949-07	-214.213733770337	1239.47167015704	1025.2579363867	0.727940344607769
TCGA-55-8299-01A-11R-2287-07	1385.20073388128	2551.63580318461	3936.83653706589	0.37827043775755
TCGA-49-6767-01A-11R-1858-07	-244.520490515308	1606.88400049263	1362.36350997732	0.693135482184633
TCGA-80-5607-01A-31R-1949-07	-90.0756604360282	1737.6391973335	1647.56353689747	0.662361072111662
TCGA-L9-A444-01A-21R-A24H-07	677.304464944298	2712.53381775221	3389.83828269651	0.451298744271144
TCGA-38-A44F-01A-11R-A24H-07	631.068608986411	2409.75154012537	3040.82014911178	0.496404498886895
TCGA-78-7155-01A-11R-2039-07	-1160.49766879668	-178.816269861113	-1339.31393865779	0.91776081842653
TCGA-75-5126-01A-01R-1755-07	780.438389849682	2526.47978091558	3306.91817076526	0.462126751410416
TCGA-86-8055-01A-11R-2241-07	1330.58738179308	1470.62911804945	2801.21649984253	0.526622881691605
TCGA-99-8025-01A-11R-2241-07	128.689876471534	678.190499542368	806.880376013902	0.749541024262531
TCGA-78-7633-01A-11R-2066-07	-462.511486098456	120.489670739758	-342.021815358698	0.850015100520049
TCGA-49-6745-01A-11R-1858-07	795.685570722464	2042.02802153041	2837.71359225287	0.522061068337755
TCGA-97-A4LX-01A-11R-A24X-07	1179.15075196282	2758.11414557375	3937.26489753657	0.378212230829099
TCGA-78-7147-01A-11R-2039-07	-830.658278544761	994.060167328051	163.40188878329	0.808632308116873
TCGA-55-A493-01A-11R-A24H-07	211.945566846302	2198.4381153471	2410.38368219341	0.57449968408539
TCGA-86-7711-01A-11R-2066-07	697.602058494423	1673.6668557338	2371.26891422822	0.579189711276111
TCGA-35-3615-01A-01R-0946-07	-142.662813851859	969.042822512841	826.380008660982	0.747643221167264
TCGA-50-5946-01A-11R-1755-07	-1001.58550352333	-114.218999672602	-1115.80450319594	0.904239865747407
TCGA-44-3918-01B-02R-A277-07	1085.88389961343	2016.31907733327	3102.2029769467	0.488562702306483
TCGA-93-A4JQ-01A-11R-A24X-07	957.754903245972	2318.18656559772	3275.94146884369	0.466154321120033
TCGA-55-7910-01A-11R-2170-07	-410.932767450888	533.601507201223	122.668739750334	0.812135454831364
TCGA-55-8506-01A-11R-2403-07	72.658958054744	1286.42068127588	1359.07963933062	0.693482855368148
TCGA-78-7540-01A-11R-2066-07	-707.841208099092	943.004653951568	235.163445852476	0.80239039539424
TCGA-86-7713-01A-11R-2066-07	-976.415761525329	-49.6235893871481	-1026.03935091248	0.898534846400063
TCGA-50-5051-01A-21R-1858-07	-597.98752064647	316.217473218276	-281.770047428195	0.845323129108253
TCGA-55-8204-01A-11R-2241-07	57.1166418877326	1374.49712453692	1431.61376642466	0.68577269452818
TCGA-MP-A4TJ-01A-51R-A262-07	989.829137472398	2968.56657227829	3958.39570975068	0.375339059907589
TCGA-97-7554-01A-11R-2039-07	1135.94745501853	1387.47469725352	2523.42215227205	0.560839989530206
TCGA-05-4434-01A-01R-1206-07	742.806789171614	2348.7008488955	3091.50763806711	0.489931927689835
TCGA-86-8585-01A-11R-2403-07	26.5265553572666	2153.11132485265	2179.63788020991	0.601888291227671
TCGA-64-5781-01A-01R-1628-07	296.407842151945	1811.12444002425	2107.53228217619	0.610306805697265
TCGA-MP-A4T7-01A-11R-A24X-07	-524.199957653259	1296.49994806163	772.299990408376	0.752891451523148
TCGA-73-A9RS-01A-11R-A41B-07	-952.384649692678	428.403160393067	-523.981489299611	0.863779732823725
TCGA-05-4415-01A-22R-1858-07	-936.802951195118	597.501234243364	-339.301716951754	0.849804709290049
TCGA-93-8067-01A-11R-2287-07	-524.547444066678	616.054887071626	91.5074430049475	0.814795804699464
TCGA-44-6148-01A-11R-1755-07	514.336421152013	1281.74911064115	1796.08553179316	0.645871756792426
TCGA-95-7947-01A-11R-2187-07	-702.011965669622	1205.9115049949	503.89953932528	0.778230130739566
TCGA-97-7937-01A-11R-2170-07	-178.952327977676	400.186680700428	221.234352722752	0.803608951102269
TCGA-78-8660-01A-11R-2403-07	44.4455494219565	2178.56910390706	2223.01465332902	0.596791398818681
TCGA-99-8032-01A-11R-2241-07	588.343210933091	951.374494038091	1539.71770497118	0.674137565124457
TCGA-50-5072-01A-21R-1858-07	22.4965261372439	654.240146015569	676.736672152813	0.762049257478282
TCGA-05-4402-01A-01R-1206-07	401.57118665538	1397.85868049375	1799.42986714913	0.645496896023438
TCGA-55-6970-01A-11R-1949-07	96.2452059522052	1703.69006252894	1799.93526848115	0.645440232929014
TCGA-86-8669-01A-11R-2403-07	-242.350632784486	1351.91991517585	1109.56928239136	0.719399378142494
TCGA-69-7764-01A-11R-2170-07	-272.181713392937	879.96713573863	607.785422345693	0.768563812054477
TCGA-38-4625-01A-01R-1206-07	71.9113893905145	1562.00474362668	1633.91613301719	0.66386056932445
TCGA-55-7283-01A-11R-2039-07	-129.536729457026	1354.16802806063	1224.63129860361	0.707565751363798
TCGA-73-4668-01A-01R-1206-07	140.619320067657	672.377641222384	812.996961290042	0.748946387462858
TCGA-44-2666-01A-01R-A278-07	-529.21087821835	368.85176372262	-160.35911449573	0.835668045711341
TCGA-55-7907-01A-11R-2170-07	362.947965659522	1684.92978977546	2047.87775543498	0.617219985989037
TCGA-55-6975-01A-11R-1949-07	954.544856221077	844.528111069634	1799.07296729071	0.645536907727897
TCGA-50-6594-01A-11R-1755-07	-144.187016411484	886.327113784839	742.140097373355	0.755797751128219
TCGA-44-6774-01A-21R-1858-07	1956.29701161787	1513.5026179701	3469.79962958797	0.440793761817028
TCGA-55-8203-01A-11R-2241-07	108.465825911236	1570.55695713956	1679.02278305079	0.658894397475431
TCGA-49-AAR0-01A-21R-A39D-07	31.9102459919441	1806.77051528615	1838.68076127809	0.641085728604066
TCGA-50-5933-01A-11R-1755-07	1493.64256564886	1869.81469955225	3363.45726520111	0.454751001203083
TCGA-L9-A7SV-01A-11R-A39D-07	-941.99816450123	206.124409319179	-735.873755182051	0.87903144291697
TCGA-44-2661-01A-01R-1107-07	1144.80771632701	2904.17941768313	4048.98713401014	0.362980699826874
TCGA-05-4422-01A-01R-1206-07	-508.789130503072	1986.11465734261	1477.32552683954	0.680873681290889
TCGA-L4-A4E6-01A-11R-A24H-07	1069.39090337252	2734.13450180932	3803.52540518183	0.396311349831571
TCGA-55-7570-01A-11R-2039-07	-727.920050784935	-172.967711684702	-900.887762469637	0.890320697637074
TCGA-05-4250-01A-01R-1107-07	475.925331551422	1760.24286547424	2236.16819702566	0.595241030281343
TCGA-97-A4M1-01A-11R-A24X-07	107.935989296662	1670.14349813318	1778.07948742984	0.647887345913184
TCGA-S2-AA1A-01A-12R-A39D-07	830.665091589908	2458.69890525814	3289.36399684805	0.464410311586794
TCGA-38-4628-01A-01R-1206-07	492.797001587375	1142.16823219124	1634.96523377862	0.663745394697264
TCGA-86-A4D0-01A-11R-A24H-07	-1037.91300688925	358.372764186246	-679.540242703007	0.875059024270989
TCGA-78-7166-01A-12R-2066-07	-899.389740289526	778.958198754642	-120.431541534885	0.832434698482794
TCGA-49-AARQ-01A-11R-A41B-07	-934.605067052684	1229.17639535305	294.571328300369	0.79715562931241
TCGA-50-6593-01A-11R-1755-07	906.683412701345	1569.84108813808	2476.52450083942	0.566526111638495
TCGA-44-3918-01A-01R-1107-07	1231.40009000258	2667.6284455395	3899.02853554207	0.383401986702632
TCGA-44-2659-01A-01R-0946-07	767.716157567918	1850.66026608286	2618.37642365077	0.549246124665537
TCGA-44-6778-01A-11R-1858-07	792.188182252907	2936.33237637746	3728.52055863037	0.40639543960955
TCGA-86-A4JF-01A-11R-A24X-07	-198.893910511072	1652.32226578384	1453.42835527277	0.683438622961
TCGA-62-A470-01A-11R-A24H-07	-541.876021377454	619.860806382948	77.9847850054946	0.815944980845456
TCGA-86-8076-01A-31R-2241-07	292.872067091664	2400.33951393925	2693.21158103092	0.540033495107962
TCGA-44-3398-01A-01R-1107-07	1362.47718017779	2279.60537287559	3642.08255305338	0.417955496124673
TCGA-78-7154-01A-11R-2039-07	-365.843084082055	444.37176820251	78.5286841204546	0.815898821490482
TCGA-MP-A4TI-01A-21R-A24X-07	1271.38412827897	2982.61029399927	4253.99442227824	0.334780322199132
TCGA-55-8302-01A-11R-2326-07	-300.582264314831	1346.62886008408	1046.04659576925	0.725844703377392
TCGA-91-8496-01A-11R-2403-07	218.583943186653	2185.99115564598	2404.57509883263	0.575197359101085
TCGA-99-8033-01A-11R-2241-07	-162.49179651091	1650.12300613951	1487.6312096286	0.679764959804
TCGA-97-7547-01A-11R-2039-07	191.460892297333	1149.96834533441	1341.42923763174	0.695347180993441
TCGA-55-6979-01A-11R-1949-07	1093.24904062938	2787.65060008241	3880.89964071179	0.385858379775193
TCGA-86-7714-01A-12R-2170-07	87.4941126485729	1330.29985542711	1417.79396807568	0.687247719451786
TCGA-95-7944-01A-11R-2187-07	174.08067717819	2279.75699210729	2453.83766928548	0.569267165899276
TCGA-91-6830-01A-11R-1949-07	823.331508785835	1714.09230762362	2537.42381640945	0.55913718854878
TCGA-44-2662-01A-01R-A278-07	765.52837327925	1832.17485588948	2597.70322916873	0.551779475193683
TCGA-35-4123-01A-01R-1107-07	843.856859566561	2487.26655241142	3331.12341197798	0.458972948206791
TCGA-55-8301-01A-11R-2287-07	816.426412450326	2610.30887066814	3426.73528311846	0.446459010926734
TCGA-44-8120-01A-11R-2241-07	564.256242193124	1118.29580130237	1682.5520434955	0.658504610120106
TCGA-55-6981-01A-11R-1949-07	-20.6606184340628	944.209085432239	923.548466998177	0.738095292315506
TCGA-86-8668-01A-11R-2403-07	837.732889380538	1628.71150992357	2466.44439930411	0.567744780813673
TCGA-97-8174-01A-11R-2287-07	813.495859097276	1630.65741009999	2444.15326919727	0.570435327579341
TCGA-50-5941-01A-11R-1755-07	724.320721010533	2590.12193161634	3314.44265262687	0.461146977891715
TCGA-73-4658-01A-01R-1755-07	1451.77334513895	2319.44842313702	3771.22176827597	0.400660400592468
TCGA-05-4244-01A-01R-1107-07	-295.475177076965	1432.56999530909	1137.09481823212	0.716587044879402
TCGA-55-6968-01A-11R-1949-07	-16.0538843197019	1643.97305406275	1627.91916974305	0.664518638501321
TCGA-67-3771-01A-01R-0946-07	413.22536408077	1649.12906037878	2062.35442445955	0.615546658018506
TCGA-50-6597-01A-11R-1858-07	-248.963412402467	1685.82433582022	1436.86092341775	0.685211911602944
TCGA-75-5147-01A-01R-1628-07	334.902900457447	1722.05584702855	2056.958747486	0.616170658400356
TCGA-J2-8192-01A-11R-2241-07	1606.10482643336	2059.71760741586	3665.82243384922	0.414787192588763
TCGA-44-A47B-01A-11R-A24H-07	-129.7375571446	1344.24036298586	1214.50280584126	0.708615573802302
TCGA-50-5935-01A-11R-1755-07	198.418595485535	1504.70444038977	1703.12303587531	0.656229143661003
TCGA-NJ-A55A-01A-11R-A262-07	382.707502002993	2006.36642480618	2389.07392680917	0.577057172708112
TCGA-55-6972-01A-11R-1949-07	-1750.41253969484	-418.318048146098	-2168.73058784093	0.959198498231962
TCGA-44-2656-01A-02R-A278-07	923.105803600955	2298.79061898941	3221.89642259036	0.473158095467346
TCGA-69-7973-01A-11R-2187-07	-86.4791936945004	435.03029270949	348.55109901499	0.792346590125669
TCGA-44-6146-01B-04R-A277-07	246.45642969682	326.282579634674	572.739009331494	0.771844880904277
TCGA-44-6779-01A-11R-1858-07	743.578484458546	2344.84256122263	3088.42104568118	0.490326851201278
TCGA-69-8253-01A-11R-2287-07	-496.148715757444	925.053330279956	428.904614522512	0.785095873573303
TCGA-86-8074-01A-11R-2241-07	761.068452642979	1423.14033615413	2184.20878879711	0.601352343262884
TCGA-05-4249-01A-01R-1107-07	218.069590397351	1529.66222070786	1747.73181110521	0.651274202370709
TCGA-55-1596-01A-01R-0946-07	-574.473755569158	722.949147443183	148.475391874025	0.809919384411477
TCGA-55-7914-01A-11R-2170-07	-25.4450846010514	1311.1481322772	1285.70304767615	0.701202575334884
TCGA-75-6211-01A-11R-1755-07	-38.9298848237214	527.605431634066	488.675546810345	0.779631534919779
TCGA-75-7025-01A-12R-1949-07	512.205498580078	1799.30982092639	2311.51531950647	0.586317506016558
TCGA-MP-A4TK-01A-11R-A24X-07	1342.89445697836	1989.78411171899	3332.67856869735	0.458770121746571
TCGA-62-A46V-01A-11R-A24H-07	250.333406746041	740.579462366008	990.912869112049	0.731387706485769
TCGA-MP-A4TA-01A-21R-A24X-07	-283.314470686366	1187.33770384951	904.023233163143	0.740025990789175
TCGA-97-8179-01A-11R-2287-07	8.85978809531078	740.531252359137	749.391040454448	0.75510037847852
TCGA-91-6831-01A-11R-1858-07	716.767997375581	1264.30346606894	1981.07146344452	0.624905759716913
TCGA-05-5420-01A-01R-1628-07	772.623347201111	2900.25758469327	3672.88093189438	0.41384419848486
TCGA-J2-A4AE-01A-21R-A24H-07	-434.420622803929	1638.36987028006	1203.94924747613	0.709707788117654
TCGA-50-6673-01A-11R-1949-07	391.073266414586	1101.25536227132	1492.32862868591	0.679259078717311
TCGA-75-6206-01A-11R-1755-07	298.776011040184	1095.49012092462	1394.26613196481	0.689752400602517
TCGA-49-AARN-01A-21R-A41B-07	-162.866425828693	1186.95975253771	1024.09332670902	0.728057545025584
TCGA-55-6985-01A-11R-1949-07	662.561499695642	1941.91220219266	2604.4737018883	0.550950361120999
TCGA-L9-A443-01A-12R-A24H-07	292.481887634376	1096.98390691353	1389.4657945479	0.690262416167035
TCGA-97-A4M2-01A-12R-A24X-07	459.966628318437	2558.11093311784	3018.07756143628	0.499299718435729
TCGA-55-7815-01A-11R-2170-07	1021.60199255846	1727.90698595605	2749.50897851451	0.533059956912254
TCGA-49-AAR2-01A-11R-A39D-07	-639.130804972657	1384.72690627018	745.596101297522	0.75546547040322
TCGA-55-7576-01A-11R-2066-07	348.727230587521	1382.83107720235	1731.55830778987	0.653073920091244
TCGA-78-7160-01A-11R-2039-07	725.882353636042	2106.246103639	2832.12845727505	0.522760135050176
TCGA-55-8090-01A-11R-2241-07	116.052021445952	1280.70032162796	1396.75234307391	0.689488116543741
TCGA-49-4486-01A-01R-1206-07	-1286.73610742047	196.721874293174	-1090.01423312729	0.902616796513304
TCGA-97-8176-01A-11R-2403-07	-262.040140046357	1056.39068063921	794.350540592855	0.75075725160032
TCGA-69-7761-01A-11R-2170-07	534.245782270186	2371.78314393795	2906.02892620813	0.513482087002111
TCGA-55-8510-01A-11R-2403-07	732.964303239482	2318.06122461978	3051.02552785926	0.495103514457105
TCGA-55-8508-01A-11R-2403-07	14.6403094934045	1269.40099204895	1284.04130154235	0.701376463791567
TCGA-73-4662-01A-01R-1206-07	213.045022577818	1895.70685330361	2108.75187588143	0.610164980765895
TCGA-55-8206-01A-11R-2241-07	475.070941837947	2317.21020325703	2792.28114509497	0.527737423729806
TCGA-44-4112-01B-06R-A277-07	977.419142564615	1143.88077325231	2121.29991581693	0.608704651065803
TCGA-75-7030-01A-11R-1949-07	1029.90252510187	1747.30749894514	2777.21002404701	0.529615246052102
TCGA-49-4512-01A-21R-1858-07	880.889868370368	1421.24897814338	2302.13884651374	0.587431911822649
TCGA-MP-A4TE-01A-22R-A466-07	-1101.65898082117	-240.381513372291	-1342.04049419346	0.917919688390014
TCGA-55-8615-01A-11R-2403-07	-640.548520245609	248.638700173159	-391.909820072449	0.85384971552934
TCGA-91-6828-01A-11R-1858-07	624.309173599494	2096.01369202856	2720.32286562805	0.536679804428942
TCGA-49-4488-01A-01R-1755-07	-242.161749835387	1553.27410615123	1311.11235631584	0.698538504024137
TCGA-50-6590-01A-12R-1858-07	463.078964521297	2238.34375162845	2701.42271614974	0.539018670662861
TCGA-86-8279-01A-11R-2287-07	350.231214731363	596.474166750676	946.705381482039	0.735797627015996
TCGA-38-4632-01A-01R-1755-07	327.741352350284	2004.64394555007	2332.38529790035	0.583833098160407
TCGA-50-5044-01A-21R-1858-07	306.944943033799	1564.2860766061	1871.23101963989	0.637411456343266
TCGA-95-A4VP-01A-21R-A262-07	279.472662535844	1627.62921920468	1907.10188174052	0.63334550367928
TCGA-49-AAR3-01A-11R-A41B-07	755.929980965451	2487.91555560065	3243.8455365661	0.470317244797615
TCGA-38-4631-01A-01R-1755-07	-525.329093371352	903.326831531425	377.997738160072	0.789702209423786
TCGA-95-7562-01A-11R-2241-07	70.4396227529331	1234.18194062972	1304.62156338265	0.699219965068847
TCGA-69-7978-01A-11R-2187-07	1026.94695107321	2672.48346354055	3699.43041461376	0.410293297594988
TCGA-55-7903-01A-11R-2170-07	-456.920377689476	1430.42262585272	973.502248163244	0.733128190520052
TCGA-44-2666-01B-02R-A277-07	-167.559487432116	137.877268718355	-29.6822187137614	0.824979615385521
TCGA-4B-A93V-01A-11R-A39D-07	-796.439387235681	977.972723612012	181.533336376331	0.807063655441139
TCGA-44-5645-01B-04R-A277-07	625.784003564097	1512.7083735849	2138.492377149	0.606700455639596
TCGA-44-A479-01A-31R-A24H-07	1004.34729128816	2598.43611113267	3602.78340242083	0.423189152472619
TCGA-05-4430-01A-02R-1206-07	1222.26257808193	1849.10653098889	3071.36910907082	0.492506797213657
TCGA-95-7043-01A-11R-1949-07	-503.715201626565	-121.118121642331	-624.833323268895	0.871144036099736
TCGA-MP-A4TH-01A-31R-A262-07	202.153459730665	2263.39854227663	2465.5520020073	0.567852610456835
TCGA-38-4626-01A-01R-1206-07	1163.39206597888	2299.37688756928	3462.76895354816	0.441719878261211
TCGA-50-5930-01A-11R-1755-07	633.286753290685	1713.45451532781	2346.74126861849	0.582120949803731
TCGA-78-7535-01A-11R-2066-07	-21.232224580053	1657.27363394656	1636.04140936651	0.66362723132839
TCGA-50-6592-01A-11R-1755-07	434.773822876192	1941.74980951698	2376.52363239317	0.578560755028736
TCGA-NJ-A55R-01A-11R-A262-07	-356.040147369424	318.345442119832	-37.694705249592	0.8256437548822
TCGA-91-8499-01A-11R-2403-07	-306.911620333025	1137.80120368835	830.889583355323	0.747203453840787
TCGA-55-6986-01A-11R-1949-07	-215.584735806429	1338.25194372463	1122.6672079182	0.718062601438874
TCGA-55-6712-01A-11R-1858-07	467.910524870154	2237.67042847638	2705.58095334654	0.538504450155965
TCGA-44-2662-01B-02R-A277-07	1316.62020474008	1682.00912300356	2998.62932774364	0.501771141390651
TCGA-67-6215-01A-11R-1755-07	-660.79885917288	1139.34430695983	478.545447786947	0.78056187743132
TCGA-MP-A4TD-01A-32R-A262-07	826.743045691064	1378.82650030651	2205.56954599757	0.598844168018093
TCGA-78-7536-01A-11R-2066-07	-398.068309601067	1136.77432256729	738.706012966222	0.756127731719512
TCGA-86-6562-01A-11R-1755-07	852.824706829917	1094.81269093631	1947.63739776622	0.628729686765939
TCGA-05-4418-01A-01R-1206-07	102.798708325185	1791.8750306534	1894.67373897858	0.6347562240479
TCGA-MP-A4T9-01A-11R-A24X-07	475.328804487965	1624.66154451435	2099.99034900231	0.611183412435447
TCGA-78-7143-01A-11R-2039-07	-682.179568944025	1304.20951793228	622.029948988259	0.767224411291037
TCGA-69-8255-01A-11R-2287-07	-817.161509309203	1896.17943982813	1079.01793051893	0.722507110771564
TCGA-05-4384-01A-01R-1755-07	118.409112034064	1311.6219544227	1430.03106645677	0.685941763634876
TCGA-73-7499-01A-11R-2187-07	194.077490008136	2142.33213827298	2336.40962828112	0.583353402213305
TCGA-86-8075-01A-11R-2241-07	1239.71717731303	1375.82670159102	2615.54387890405	0.549593532094819
TCGA-50-5946-02A-11R-2090-07	1055.61779001642	932.633695128301	1988.25148514472	0.624082598593178
TCGA-44-5645-01A-01R-1628-07	353.04116531448	2189.05317764941	2542.09434296389	0.558568660579002
TCGA-NJ-A4YQ-01A-11R-A262-07	52.1938286783008	2490.51657702283	2542.71040570113	0.558493649665975
TCGA-49-4487-01A-21R-1858-07	680.041688896445	2267.44429439499	2947.48598329143	0.508250714975673
TCGA-62-8398-01A-11R-2326-07	-95.8313052553921	1261.95782209187	1166.12651683648	0.713608149174814
TCGA-MP-A4SW-01A-21R-A24X-07	91.3452279963468	1816.84243896785	1908.18766696419	0.633222155846367
TCGA-73-4677-01A-01R-1206-07	-223.927757098558	1161.67882114231	937.751064043748	0.736687097983256
TCGA-86-8673-01A-11R-2403-07	61.8062151532716	1103.41429251079	1165.22050766406	0.713701309500701
TCGA-75-5146-01A-01R-1628-07	50.8430693862018	1610.95467127473	1661.79774066093	0.660794268800797
TCGA-49-4490-01A-21R-1858-07	233.095672598112	1002.8432070123	1235.93887961042	0.706391868334843
TCGA-71-8520-01A-11R-2403-07	522.565707986773	829.66137532931	1352.22708331608	0.694207210854585
TCGA-55-7913-01B-11R-2241-07	-1356.12096190811	258.721451975225	-1097.39950993288	0.903082899851681
TCGA-44-7669-01A-21R-2066-07	-55.2156487948268	1297.30671683375	1242.09106803892	0.705752368566536
TCGA-55-8505-01A-11R-2403-07	257.521026448492	250.250009254679	507.771035703171	0.77787313032165
TCGA-50-6595-01A-12R-1858-07	1186.22997129322	1669.80252289144	2856.03249418466	0.519765711792449
TCGA-62-A471-01A-12R-A24H-07	-1292.92760712948	337.935365290877	-954.992241838605	0.893908803418136
TCGA-78-7161-01A-11R-2039-07	-308.515974705829	-12.5666795384792	-321.082654244308	0.848392029902026
TCGA-53-A4EZ-01A-12R-A24X-07	-958.002982322363	384.191791723834	-573.811190598528	0.867442108569269
TCGA-62-8397-01A-11R-2326-07	-69.1507176645221	1386.94683001038	1317.79611234586	0.697836121333164
TCGA-67-4679-01B-01R-1755-07	580.680190876413	1682.01379190542	2262.69398278183	0.592107772244403
TCGA-38-7271-01A-11R-2039-07	1294.47803621388	3004.25751767666	4298.73555389054	0.328584636228692
TCGA-50-5944-01A-11R-1755-07	800.242868518254	1008.20237215772	1808.44524067597	0.644485603754215
TCGA-80-5608-01A-31R-1949-07	-655.636911421856	898.572905068988	242.935993647133	0.80170897289843
TCGA-91-7771-01A-11R-2170-07	793.311040597134	2185.37458509221	2978.68562568935	0.504301279895795
TCGA-55-8207-01A-11R-2241-07	1076.26282852216	1709.3537616589	2785.61659018106	0.528568128949667
TCGA-62-A46O-01A-11R-A24H-07	-1574.39226767684	-778.653720394542	-2353.04598807138	0.966495981147805
TCGA-44-A47A-01A-21R-A24H-07	-54.9841748023013	1877.85269719541	1822.86852239311	0.642865337201612
TCGA-44-7661-01A-11R-2066-07	976.082918518039	2157.79221686164	3133.87513537968	0.484500958634232
TCGA-J2-8194-01A-11R-2241-07	310.1250287034	1182.93474305669	1493.05977176009	0.67918031037346
TCGA-95-A4VN-01A-11R-A262-07	303.09440524995	2253.64948428841	2556.74388953836	0.55678371708344
TCGA-50-5932-01A-11R-1755-07	-522.065085365027	470.053093729774	-52.0119916352529	0.826827642685
TCGA-44-2657-01A-01R-1107-07	830.177961726003	2797.80853553215	3627.98649725815	0.419834344236792
TCGA-MP-A5C7-01A-11R-A262-07	-1033.84855394399	-91.922776530346	-1125.77133047434	0.904863641477587
TCGA-75-7031-01A-11R-1949-07	-422.024134647188	1453.41133797973	1031.38720333254	0.727323175711202
TCGA-55-8087-01A-11R-2241-07	-196.175514630862	827.018172357889	630.842657727027	0.766394079838739
TCGA-55-8621-01A-11R-2403-07	1109.7308433686	2596.31418817772	3706.04503154632	0.409407643842797
TCGA-55-A492-01A-11R-A24H-07	-547.474636983149	715.678555169262	168.203918186114	0.808217414932785
TCGA-55-8085-01A-11R-2241-07	-72.3441387038733	1900.21942685352	1827.87528814965	0.642302218599324
TCGA-NJ-A55O-01A-11R-A262-07	-137.523907558559	1420.86275458989	1283.33884703133	0.701449957495667
TCGA-05-4390-01A-02R-1755-07	247.200553175892	678.175463911805	925.376017087697	0.73791426955383
TCGA-97-7552-01A-11R-2039-07	486.394640050589	2775.59661158842	3261.99125163901	0.467964976314319
TCGA-80-5611-01A-01R-1628-07	-197.396059210139	2012.23930260557	1814.84324339543	0.643767228131216
TCGA-78-8648-01A-11R-2403-07	2004.69606093831	2889.82132727092	4894.51738820924	0.244836201662717
TCGA-91-A4BD-01A-11R-A24H-07	-485.642776514216	1968.46507341473	1482.82229690052	0.680282513232852
TCGA-78-8655-01A-11R-2403-07	218.76033289137	1801.89520123858	2020.65553412995	0.620358991596937
TCGA-78-7162-01A-21R-2066-07	407.45133745879	1644.9192498107	2052.37058726949	0.616700966848472
TCGA-49-4494-01A-01R-1206-07	-154.996114419137	1438.56668112295	1283.57056670382	0.701425714846834
TCGA-55-7728-01A-11R-2187-07	-95.6409150996488	2742.25466630349	2646.61375120384	0.545777676586392
TCGA-86-6851-01A-11R-1949-07	356.742408194109	2738.5970313557	3095.33943954981	0.489441516202662
TCGA-86-8359-01A-11R-2326-07	-141.622285075986	1705.68574809069	1564.0634630147	0.671493728966897
TCGA-67-6216-01A-11R-1755-07	-158.934474068145	1828.93714284482	1670.00266877668	0.659889815580125
TCGA-69-8453-01A-12R-2326-07	594.463067613882	2596.78452301257	3191.24759062645	0.477116717405776
TCGA-55-6983-01A-11R-1949-07	521.81790125882	1896.22125251935	2418.03915377817	0.573579539521313
TCGA-75-6212-01A-11R-1755-07	247.574516138852	1994.28545396321	2241.85997010206	0.594569469955045
TCGA-44-2666-01A-01R-0946-07	-531.585052550678	670.144471696157	138.559419145478	0.810772266076101
TCGA-64-1680-01A-02R-0946-07	-673.810026779325	741.370122721703	67.5600959423776	0.816828692595927
TCGA-73-7498-01A-12R-2187-07	382.456326091911	1267.31896367819	1649.7752897701	0.662117807133536
TCGA-55-7284-01B-11R-2241-07	433.877254511898	1707.52200639324	2141.39926090514	0.606361206090551
TCGA-55-8096-01A-11R-2241-07	1018.77468717912	1688.88693337662	2707.66162055574	0.538247073074338
TCGA-93-A4JN-01A-11R-A24X-07	278.376413476725	1298.76993215841	1577.14634563514	0.670069444132245
TCGA-93-A4JP-01A-11R-A24X-07	495.414228234214	1641.70754433922	2137.12177257344	0.60686037452233
TCGA-75-6203-01A-11R-1755-07	870.591034928687	2600.40772540621	3470.99876033489	0.440635759317902
