# Supplementary material for: Significance of CD80 as a Prognostic and Immunotherapeutic Biomarker in Lung Adenocarcinoma
Source: Biochem Genet. 2023 Mar 9;61(5):1937–66. doi: 10.1007/s10528-023-10343-7 (PMC10517904; doi:10.1007/s10528-023-10343-7)
Supplement: Supplementary file 4 — Supplementary file4 (TXT 31 KB) [file 10528_2023_10343_MOESM4_ESM.txt]

ID	CD80	Type
TCGA-38-4626-11A-01R-1758-07	0.821353721247981	Normal
TCGA-44-6148-11A-01R-1858-07	0.754217936313203	Normal
TCGA-44-5645-11A-01R-1628-07	0.886612106770712	Normal
TCGA-44-2668-11A-01R-1758-07	0.758509139876781	Normal
TCGA-91-6829-11A-01R-1858-07	1.28462606213816	Normal
TCGA-91-6849-11A-01R-1949-07	0.867084610950283	Normal
TCGA-50-5935-11A-01R-1858-07	0.737041449077248	Normal
TCGA-44-6146-11A-01R-1858-07	0.898747012901102	Normal
TCGA-49-6744-11A-01R-1858-07	0.546543158680364	Normal
TCGA-49-6745-11A-01R-1858-07	1.01243852116527	Normal
TCGA-91-6836-11A-01R-1858-07	1.29249435930727	Normal
TCGA-55-6968-11A-01R-1949-07	0.884331510617426	Normal
TCGA-44-6778-11A-01R-1858-07	0.896850903428849	Normal
TCGA-55-6982-11A-01R-1949-07	0.7809811846304	Normal
TCGA-55-6984-11A-01R-1949-07	0.868980804958116	Normal
TCGA-55-6981-11A-01R-1949-07	1.29186107496974	Normal
TCGA-91-6835-11A-01R-1858-07	0.368176401480496	Normal
TCGA-44-6776-11A-01R-1858-07	0.668696087317953	Normal
TCGA-44-2665-11A-01R-1758-07	0.776717497937881	Normal
TCGA-91-6847-11A-01R-1949-07	0.868106568332205	Normal
TCGA-44-3396-11A-01R-1758-07	1.03451084590158	Normal
TCGA-50-5931-11A-01R-1858-07	1.35712518525671	Normal
TCGA-44-6145-11A-01R-1858-07	0.842961298161561	Normal
TCGA-44-6144-11A-01R-1755-07	1.13519796080512	Normal
TCGA-55-6970-11A-01R-1949-07	1.4525696061717	Normal
TCGA-55-6969-11A-01R-1949-07	0.739067453986296	Normal
TCGA-91-6828-11A-01R-1858-07	1.1269992790019	Normal
TCGA-49-6742-11A-01R-1858-07	0.69040046700735	Normal
TCGA-38-4627-11A-01R-1758-07	1.11034186004247	Normal
TCGA-49-4512-11A-01R-1858-07	0.616649970767803	Normal
TCGA-55-6983-11A-01R-1949-07	1.27539747617432	Normal
TCGA-49-6761-11A-01R-1949-07	0.461636993260353	Normal
TCGA-55-6975-11A-01R-1949-07	0.621702694815332	Normal
TCGA-44-2655-11A-01R-1758-07	0.731672197559858	Normal
TCGA-44-2657-11A-01R-1758-07	1.17411107367557	Normal
TCGA-50-5936-11A-01R-1628-07	0.832950433980268	Normal
TCGA-50-5932-11A-01R-1755-07	0.762622657186398	Normal
TCGA-44-2661-11A-01R-1758-07	0.741624547061747	Normal
TCGA-49-6743-11A-01R-1858-07	0.672344050887777	Normal
TCGA-55-6971-11A-01R-1949-07	0.657530164148902	Normal
TCGA-50-6595-11A-01R-1858-07	1.02480333362066	Normal
TCGA-55-6980-11A-01R-1949-07	0.615996836945528	Normal
TCGA-44-2662-11A-01R-1758-07	0.849731825852047	Normal
TCGA-55-6986-11A-01R-1949-07	0.831816776413357	Normal
TCGA-38-4625-11A-01R-1758-07	0.654361571039486	Normal
TCGA-91-6831-11A-02R-1858-07	1.26247164502235	Normal
TCGA-50-5933-11A-01R-1755-07	1.07571813305163	Normal
TCGA-50-5939-11A-01R-1628-07	0.969202222224905	Normal
TCGA-73-4676-11A-01R-1755-07	0.590092249787865	Normal
TCGA-55-6979-11A-01R-1949-07	1.26057190927746	Normal
TCGA-50-5930-11A-01R-1755-07	0.551084411918085	Normal
TCGA-38-4632-11A-01R-1755-07	1.29512819424009	Normal
TCGA-49-4490-11A-01R-1858-07	0.830575878435121	Normal
TCGA-44-3398-11B-01R-1758-07	0.852649062281717	Normal
TCGA-44-6777-11A-01R-1858-07	0.883265533324743	Normal
TCGA-55-6978-11A-01R-1949-07	0.963326221656033	Normal
TCGA-55-6972-11A-01R-1949-07	0.938296181509559	Normal
TCGA-55-6985-11A-01R-1949-07	1.09646022685716	Normal
TCGA-44-6147-11A-01R-1858-07	0.945022866199953	Normal
TCGA-MP-A4T8-01A-11R-A24X-07	0.425247128128325	Tumor
TCGA-MP-A4T6-01A-32R-A262-07	0.885206752421822	Tumor
TCGA-49-4510-01A-01R-1206-07	0.202744810304399	Tumor
TCGA-67-3772-01A-01R-0946-07	0.959184576645921	Tumor
TCGA-69-7763-01A-11R-2170-07	0.491700944893734	Tumor
TCGA-05-4410-01A-21R-1858-07	0.530701933074205	Tumor
TCGA-95-7039-01A-11R-1949-07	0.307633927027183	Tumor
TCGA-MP-A4TC-01A-11R-A24X-07	0.847133435674678	Tumor
TCGA-62-A46S-01A-11R-A24H-07	0.454317101899009	Tumor
TCGA-95-A4VK-01A-11R-A262-07	0.433348989197825	Tumor
TCGA-49-AARO-01A-12R-A41B-07	1.33626167585489	Tumor
TCGA-55-7994-01A-11R-2187-07	1.36648056975211	Tumor
TCGA-49-6743-01A-11R-1858-07	0.50309345479406	Tumor
TCGA-78-7149-01A-11R-2039-07	0.047354337435724	Tumor
TCGA-44-7660-01A-11R-2066-07	0.232833869808608	Tumor
TCGA-53-7626-01A-12R-2066-07	1.14334900729764	Tumor
TCGA-44-8119-01A-11R-2241-07	0.833511018919643	Tumor
TCGA-44-2656-01A-02R-0946-07	1.0667732532949	Tumor
TCGA-78-7153-01A-11R-2039-07	0.108435747960041	Tumor
TCGA-55-6987-01A-11R-1949-07	0.859430046337199	Tumor
TCGA-78-7539-01A-11R-2066-07	0.691506293389743	Tumor
TCGA-83-5908-01A-21R-2287-07	1.49829887144912	Tumor
TCGA-95-7567-01A-11R-2066-07	0.788061897238578	Tumor
TCGA-55-7574-01A-11R-2039-07	0.743759324427455	Tumor
TCGA-44-7667-01A-31R-2066-07	0.437066945106567	Tumor
TCGA-75-6205-01A-11R-1755-07	1.8760481357137	Tumor
TCGA-69-8254-01A-11R-2287-07	0.697040989871686	Tumor
TCGA-44-A47G-01A-21R-A24H-07	1.62214649229663	Tumor
TCGA-44-2668-01A-01R-A278-07	1.98087019049579	Tumor
TCGA-44-6775-01C-02R-A277-07	2.72553875062089	Tumor
TCGA-78-7163-01A-12R-2066-07	0.0703628507594494	Tumor
TCGA-91-A4BC-01A-11R-A24H-07	0.787091476768102	Tumor
TCGA-55-5899-01A-11R-1628-07	0.992026158119893	Tumor
TCGA-J2-A4AD-01A-11R-A24H-07	0.266040733178675	Tumor
TCGA-69-7974-01A-11R-2187-07	1.47732191977072	Tumor
TCGA-69-7980-01A-11R-2187-07	0.801644412728989	Tumor
TCGA-05-4417-01A-22R-1858-07	1.1636565184242	Tumor
TCGA-75-5122-01A-01R-1755-07	2.86306860777755	Tumor
TCGA-05-5425-01A-02R-1628-07	1.30466406450432	Tumor
TCGA-44-6146-01A-11R-1755-07	0.164494620924658	Tumor
TCGA-67-3770-01A-01R-0946-07	0.766651130003044	Tumor
TCGA-MP-A4T4-01A-11R-A262-07	1.01591855568797	Tumor
TCGA-05-4403-01A-01R-1206-07	0.663659131315006	Tumor
TCGA-97-7938-01A-11R-2170-07	1.03284210624164	Tumor
TCGA-62-A46P-01A-11R-A24H-07	0.224721687862055	Tumor
TCGA-NJ-A4YF-01A-12R-A262-07	0.361731084637736	Tumor
TCGA-50-5055-01A-01R-1628-07	1.03641682219211	Tumor
TCGA-44-6776-01A-11R-1858-07	0.145168102092347	Tumor
TCGA-62-8399-01A-21R-2326-07	0.414562161166571	Tumor
TCGA-64-5775-01A-01R-1628-07	0.574034931809811	Tumor
TCGA-86-8672-01A-21R-2403-07	0.601048275176859	Tumor
TCGA-64-1677-01A-01R-0946-07	0.506694957328411	Tumor
TCGA-93-A4JO-01A-21R-A24X-07	0.830826609157348	Tumor
TCGA-NJ-A4YP-01A-11R-A262-07	0.363486220388805	Tumor
TCGA-05-4389-01A-01R-1206-07	0.963074997126409	Tumor
TCGA-97-8171-01A-11R-2287-07	0.146461416191395	Tumor
TCGA-05-4425-01A-01R-1755-07	1.32830454468267	Tumor
TCGA-44-6147-01B-06R-A277-07	2.09842258976669	Tumor
TCGA-91-6835-01A-11R-1858-07	1.23065924118771	Tumor
TCGA-55-1592-01A-01R-0946-07	0.63477650927983	Tumor
TCGA-69-7760-01A-11R-2170-07	0.282131957682464	Tumor
TCGA-64-5778-01A-01R-1628-07	0.704149019687401	Tumor
TCGA-55-8620-01A-11R-2403-07	0.600039056121683	Tumor
TCGA-53-7813-01A-11R-2170-07	0.369611653206177	Tumor
TCGA-55-6982-01A-11R-1949-07	0.947188931968618	Tumor
TCGA-55-A491-01A-11R-A24H-07	0.465620758494499	Tumor
TCGA-55-8094-01A-11R-2241-07	0.130948274289037	Tumor
TCGA-62-A46R-01A-11R-A24H-07	1.15941412169514	Tumor
TCGA-78-7542-01A-21R-2066-07	0.562679496131841	Tumor
TCGA-86-8073-01A-11R-2241-07	0.500005445113481	Tumor
TCGA-49-AAR9-01A-21R-A41B-07	0.126260105133403	Tumor
TCGA-91-6848-01A-11R-1949-07	1.40821457534819	Tumor
TCGA-05-4424-01A-22R-1858-07	0.798452048762092	Tumor
TCGA-55-7227-01A-11R-2039-07	1.12511941487688	Tumor
TCGA-55-A48Z-01A-12R-A24X-07	0.678940236327083	Tumor
TCGA-MN-A4N4-01A-12R-A24X-07	0.267108828996662	Tumor
TCGA-49-6744-01A-11R-1858-07	1.08029813851058	Tumor
TCGA-73-4676-01A-01R-1755-07	0.650490880559449	Tumor
TCGA-38-4630-01A-01R-1206-07	0.626128836282552	Tumor
TCGA-75-6207-01A-11R-1755-07	0.836265754498036	Tumor
TCGA-86-A4P7-01A-11R-A24X-07	0.766297984706769	Tumor
TCGA-05-4405-01A-21R-1858-07	0.624324688062316	Tumor
TCGA-75-7027-01A-11R-1949-07	0.552571352094362	Tumor
TCGA-97-7553-01A-21R-2039-07	1.21471357838675	Tumor
TCGA-49-6761-01A-31R-1949-07	0.809942855423695	Tumor
TCGA-05-4382-01A-01R-1206-07	1.24439511973626	Tumor
TCGA-NJ-A4YG-01A-22R-A262-07	1.05319198607263	Tumor
TCGA-78-8662-01A-11R-2403-07	0.0933366830917639	Tumor
TCGA-44-7672-01A-11R-2066-07	1.13800706758712	Tumor
TCGA-55-8619-01A-11R-2403-07	0.718922965053413	Tumor
TCGA-50-5939-01A-11R-1628-07	0.560921611850282	Tumor
TCGA-97-8552-01A-11R-2403-07	0.871094592873197	Tumor
TCGA-55-7726-01A-11R-2170-07	1.02684962347531	Tumor
TCGA-L9-A5IP-01A-21R-A39D-07	0.307105791733424	Tumor
TCGA-55-7995-01A-11R-2187-07	0.864797074030348	Tumor
TCGA-91-6847-01A-11R-1949-07	0.114719559218509	Tumor
TCGA-64-1681-01A-11R-2066-07	0.74210894262265	Tumor
TCGA-73-4659-01A-01R-1206-07	0.719508180108309	Tumor
TCGA-86-A4P8-01A-11R-A24X-07	1.2434277992898	Tumor
TCGA-50-5045-01A-01R-1628-07	1.65626341541805	Tumor
TCGA-44-5643-01A-01R-1628-07	0.649293271011674	Tumor
TCGA-97-A4M7-01A-11R-A24X-07	1.51278918774666	Tumor
TCGA-86-8056-01A-11R-2241-07	1.14707089819977	Tumor
TCGA-50-5066-01A-01R-1628-07	1.40565151673862	Tumor
TCGA-L4-A4E5-01A-11R-A24X-07	0.22000360883579	Tumor
TCGA-67-3773-01A-01R-0946-07	0.984192522757659	Tumor
TCGA-78-7146-01A-11R-2039-07	0.509438236439426	Tumor
TCGA-86-8671-01A-11R-2403-07	1.07670000583092	Tumor
TCGA-62-A472-01A-11R-A24H-07	0.640883069391622	Tumor
TCGA-78-7152-01A-11R-2039-07	0.363583441089724	Tumor
TCGA-44-7659-01A-11R-2066-07	0.624845521534654	Tumor
TCGA-05-5715-01A-01R-1628-07	0.251044859489911	Tumor
TCGA-55-A48Y-01A-11R-A24H-07	0.306750678195135	Tumor
TCGA-86-8054-01A-11R-2241-07	0.375837052461334	Tumor
TCGA-44-2655-01A-01R-0946-07	0.512675127086896	Tumor
TCGA-78-7220-01A-11R-2039-07	0.272265947627285	Tumor
TCGA-91-6836-01A-21R-1858-07	0.574346951292988	Tumor
TCGA-05-4420-01A-01R-1206-07	0.226720972589918	Tumor
TCGA-38-6178-01A-11R-1755-07	0.516357418586389	Tumor
TCGA-78-8640-01A-11R-2403-07	0.375925439816305	Tumor
TCGA-67-3774-01A-01R-0946-07	0.614650957401558	Tumor
TCGA-86-7701-01A-11R-2170-07	0.824193511592041	Tumor
TCGA-55-A48X-01A-11R-A24H-07	0.884099133097047	Tumor
TCGA-55-8614-01A-11R-2403-07	0.418957705441631	Tumor
TCGA-44-A4SS-01A-11R-A24X-07	0.940258177796563	Tumor
TCGA-MP-A4SV-01A-11R-A24X-07	0.936169115317582	Tumor
TCGA-97-8547-01A-11R-2403-07	0.839872055961906	Tumor
TCGA-O1-A52J-01A-11R-A262-07	1.29357001084689	Tumor
TCGA-44-6145-01A-11R-1755-07	0.606400249596212	Tumor
TCGA-64-1678-01A-01R-0946-07	0.0680545605885501	Tumor
TCGA-49-4505-01A-01R-1206-07	0.882215596195979	Tumor
TCGA-44-7671-01A-11R-2066-07	0.417902621936131	Tumor
TCGA-44-2665-01A-01R-0946-07	1.32290072049044	Tumor
TCGA-49-AARR-01A-11R-A41B-07	0.808063894269147	Tumor
TCGA-55-8097-01A-11R-2241-07	0.502715744276722	Tumor
TCGA-97-7546-01A-11R-2039-07	0.882299187259891	Tumor
TCGA-55-7573-01A-11R-2039-07	0.820515895774145	Tumor
TCGA-97-A4M6-01A-11R-A24X-07	0.836951214523979	Tumor
TCGA-78-7537-01A-11R-2066-07	0.278652813243291	Tumor
TCGA-75-6214-01A-41R-1949-07	0.187138346474661	Tumor
TCGA-86-8358-01A-11R-2326-07	0.673664056783746	Tumor
TCGA-50-5936-01A-11R-1628-07	0.52177170317261	Tumor
TCGA-78-7167-01A-11R-2066-07	0.119507311765786	Tumor
TCGA-55-8513-01A-11R-2403-07	1.15996560322632	Tumor
TCGA-75-5125-01A-01R-1755-07	1.05876949651913	Tumor
TCGA-NJ-A4YI-01A-11R-A262-07	0.67504014422148	Tumor
TCGA-05-5429-01A-01R-1628-07	0.313633382514858	Tumor
TCGA-44-5645-01A-01R-A278-07	1.78720383858459	Tumor
TCGA-55-6978-01A-11R-1949-07	1.67398690699303	Tumor
TCGA-86-8674-01A-21R-2403-07	0.111373497770245	Tumor
TCGA-78-7156-01A-11R-2039-07	0.256276528280575	Tumor
TCGA-62-8402-01A-11R-2326-07	0.928755748273898	Tumor
TCGA-71-6725-01A-11R-1858-07	0.320080146806232	Tumor
TCGA-44-5644-01A-21R-2039-07	0.234864002716611	Tumor
TCGA-97-A4M0-01A-11R-A24X-07	1.0480003680619	Tumor
TCGA-50-7109-01A-11R-2039-07	0.443161787283544	Tumor
TCGA-44-A4SU-01A-11R-A24X-07	0.326612817294111	Tumor
TCGA-78-7145-01A-11R-2039-07	0.764862463588248	Tumor
TCGA-44-7670-01A-11R-2066-07	0.388435890403417	Tumor
TCGA-05-4396-01A-21R-1858-07	0.136185938429343	Tumor
TCGA-95-8039-01A-11R-2241-07	1.43809799473613	Tumor
TCGA-64-1676-01A-01R-0946-07	0.98527956447662	Tumor
TCGA-95-8494-01A-11R-2326-07	1.27447875747797	Tumor
TCGA-50-8459-01A-11R-2326-07	1.18854525019184	Tumor
TCGA-86-7953-01A-11R-2187-07	0.634017934269864	Tumor
TCGA-78-7150-01A-21R-2039-07	0.257242758738785	Tumor
TCGA-78-7148-01A-11R-2039-07	0.263706184620744	Tumor
TCGA-44-3917-01A-01R-A278-07	1.62077031302485	Tumor
TCGA-55-A4DF-01A-11R-A24H-07	0.808905850903495	Tumor
TCGA-50-5068-01A-01R-1628-07	0.646507664306961	Tumor
TCGA-49-4514-01A-21R-1858-07	0.297727300983451	Tumor
TCGA-35-4122-01A-01R-1107-07	1.86597739192707	Tumor
TCGA-86-8281-01A-11R-2287-07	0.356608102973455	Tumor
TCGA-50-5066-02A-11R-2090-07	0.681085790819899	Tumor
TCGA-97-8177-01A-11R-2287-07	0.821702950526504	Tumor
TCGA-91-6829-01A-21R-1858-07	0.52624593168574	Tumor
TCGA-44-4112-01A-01R-1107-07	0.728966045813278	Tumor
TCGA-53-7624-01A-11R-2066-07	0.369679542877391	Tumor
TCGA-55-8208-01A-11R-2241-07	1.38277513961527	Tumor
TCGA-50-8460-01A-11R-2326-07	0.575690093040951	Tumor
TCGA-55-6543-01A-11R-1755-07	0.622272369431493	Tumor
TCGA-J2-A4AG-01A-11R-A24H-07	1.47192670095237	Tumor
TCGA-93-7348-01A-21R-2039-07	0.552847432029996	Tumor
TCGA-49-4501-01A-01R-1206-07	0.607529454067462	Tumor
TCGA-49-AAR4-01A-12R-A41B-07	0.638933867370974	Tumor
TCGA-55-6642-01A-11R-1858-07	0.371277823336676	Tumor
TCGA-05-5423-01A-01R-1628-07	1.79427361740482	Tumor
TCGA-05-4432-01A-01R-1206-07	0.602396445927367	Tumor
TCGA-55-8512-01A-11R-2403-07	0.296409713214007	Tumor
TCGA-05-4398-01A-01R-1206-07	1.15087157692054	Tumor
TCGA-05-4433-01A-22R-1858-07	0.725966997478546	Tumor
TCGA-62-8394-01A-11R-2326-07	0.62478526942879	Tumor
TCGA-55-7911-01A-11R-2170-07	1.20807395783268	Tumor
TCGA-50-5942-01A-21R-1755-07	0.281234614326377	Tumor
TCGA-44-7662-01A-11R-2066-07	0.865793973481261	Tumor
TCGA-55-A490-01A-11R-A466-07	0.343545859577999	Tumor
TCGA-97-7941-01A-11R-2187-07	0.448154890221581	Tumor
TCGA-97-8175-01A-11R-2287-07	1.36525355970434	Tumor
TCGA-99-7458-01A-11R-2039-07	0.750242462448606	Tumor
TCGA-55-8507-01A-11R-2403-07	0.346228367788873	Tumor
TCGA-38-4629-01A-02R-1206-07	1.26155849546665	Tumor
TCGA-86-7954-01A-11R-2187-07	1.01511714901381	Tumor
TCGA-97-A4M3-01A-11R-A24X-07	0.293383315951805	Tumor
TCGA-55-6984-01A-11R-1949-07	0.165630413134284	Tumor
TCGA-55-8205-01A-11R-2241-07	1.602445002579	Tumor
TCGA-55-7816-01A-11R-2170-07	0.722495664991989	Tumor
TCGA-99-AA5R-01A-11R-A39D-07	1.05332546518129	Tumor
TCGA-55-7727-01A-11R-2170-07	0.782887007399847	Tumor
TCGA-86-A456-01A-11R-A24H-07	1.45918083021195	Tumor
TCGA-69-7765-01A-11R-2170-07	0.861520704156406	Tumor
TCGA-64-5774-01A-01R-1628-07	0.277511346679725	Tumor
TCGA-05-4427-01A-21R-1858-07	1.10448025115182	Tumor
TCGA-50-6591-01A-11R-1755-07	0.0496632454213048	Tumor
TCGA-05-4397-01A-01R-1206-07	0.719313923444449	Tumor
TCGA-93-7347-01A-11R-2187-07	0.895248092635419	Tumor
TCGA-05-4395-01A-01R-1206-07	0.636003121565766	Tumor
TCGA-44-8117-01A-11R-2241-07	0.47241664874331	Tumor
TCGA-49-6742-01A-11R-1858-07	0.0970276277340032	Tumor
TCGA-86-8280-01A-11R-2287-07	0.811169060531407	Tumor
TCGA-44-6147-01A-11R-A278-07	1.47837856073908	Tumor
TCGA-MP-A4SY-01A-21R-A24X-07	0.798112743261843	Tumor
TCGA-86-7955-01A-11R-2187-07	0.0750277672915002	Tumor
TCGA-L9-A8F4-01A-11R-A39D-07	0.70706849846848	Tumor
TCGA-49-4507-01A-01R-1206-07	0.305770601239977	Tumor
TCGA-55-7725-01A-11R-2170-07	1.11171442703748	Tumor
TCGA-55-8511-01A-11R-2403-07	0.953737181082709	Tumor
TCGA-55-A494-01A-11R-A24X-07	0.134106163710852	Tumor
TCGA-L9-A50W-01A-12R-A39D-07	0.395338914798028	Tumor
TCGA-44-3919-01A-02R-1107-07	0.866091610967616	Tumor
TCGA-55-1594-01A-01R-0946-07	0.545500108935972	Tumor
TCGA-55-8514-01A-11R-2403-07	0.616252573117168	Tumor
TCGA-91-6849-01A-11R-1949-07	0.767755126668164	Tumor
TCGA-69-7979-01A-11R-2187-07	0.380062795985668	Tumor
TCGA-44-6775-01A-11R-A278-07	2.10101262172613	Tumor
TCGA-44-3918-01A-01R-A278-07	2.06555473445666	Tumor
TCGA-44-3917-01B-02R-A277-07	2.03392439960014	Tumor
TCGA-62-8395-01A-11R-2326-07	0.381071133960378	Tumor
TCGA-44-2662-01A-01R-0946-07	0.878782616611285	Tumor
TCGA-L9-A743-01A-43R-A39D-07	1.91166090630283	Tumor
TCGA-97-A4M5-01A-11R-A24X-07	0.715911376674713	Tumor
TCGA-50-5049-01A-01R-1628-07	1.27175194884489	Tumor
TCGA-62-A46Y-01A-11R-A24H-07	0.734571678439127	Tumor
TCGA-05-5428-01A-01R-1628-07	1.1502542088021	Tumor
TCGA-44-6147-01A-11R-1755-07	0.624262635895839	Tumor
TCGA-49-AARE-01A-11R-A41B-07	0.404137222652813	Tumor
TCGA-78-7159-01A-11R-2039-07	0.375283591166253	Tumor
TCGA-55-7281-01A-11R-2039-07	1.17025646262307	Tumor
TCGA-67-6217-01A-11R-1755-07	0.928993091712035	Tumor
TCGA-MN-A4N5-01A-11R-A24X-07	0.447939045234634	Tumor
TCGA-55-7724-01A-11R-2170-07	0.891482104088032	Tumor
TCGA-MN-A4N1-01A-11R-A24X-07	0.223284390595492	Tumor
TCGA-69-A59K-01A-11R-A262-07	0.94386687995887	Tumor
TCGA-44-6775-01A-11R-1858-07	1.36759024917455	Tumor
TCGA-99-8028-01A-11R-2241-07	1.61957311855922	Tumor
TCGA-49-4506-01A-01R-1206-07	0.498928902513431	Tumor
TCGA-44-2668-01A-01R-0946-07	1.53353643758971	Tumor
TCGA-91-8497-01A-11R-2403-07	0.896635490019754	Tumor
TCGA-73-4670-01A-01R-1206-07	0.30382188813974	Tumor
TCGA-44-3396-01A-01R-1206-07	1.2239494853292	Tumor
TCGA-38-4627-01A-01R-1206-07	0.687089631558767	Tumor
TCGA-55-A57B-01A-12R-A39D-07	0.987238340684934	Tumor
TCGA-55-8616-01A-11R-2403-07	0.266055130025278	Tumor
TCGA-55-8089-01A-11R-2241-07	1.38437423850852	Tumor
TCGA-44-2668-01B-02R-A277-07	3.24941591041363	Tumor
TCGA-NJ-A7XG-01A-12R-A39D-07	0.213736842345265	Tumor
TCGA-49-AAQV-01A-11R-A39D-07	0.522362239065975	Tumor
TCGA-55-8091-01A-11R-2241-07	0.989433621400145	Tumor
TCGA-64-5779-01A-01R-1628-07	0.587957694406153	Tumor
TCGA-86-8278-01A-11R-2287-07	0.655055839668833	Tumor
TCGA-44-6777-01A-11R-1858-07	1.16146657964687	Tumor
TCGA-55-8092-01A-11R-2241-07	0.601383415307358	Tumor
TCGA-73-4675-01A-01R-1206-07	0.572512142114875	Tumor
TCGA-73-4666-01A-01R-1206-07	1.74233870405218	Tumor
TCGA-55-A4DG-01A-11R-A24H-07	0.325006289859014	Tumor
TCGA-MP-A4TF-01A-11R-A262-07	0.299433760973039	Tumor
TCGA-44-2656-01B-06R-A277-07	2.31958729972541	Tumor
TCGA-55-6980-01A-11R-1949-07	0.864365567608855	Tumor
TCGA-50-8457-01A-11R-2326-07	1.08528527511687	Tumor
TCGA-44-6146-01A-11R-A278-07	0.417215982296824	Tumor
TCGA-35-5375-01A-01R-1628-07	0.539503180092985	Tumor
TCGA-50-5931-01A-11R-1755-07	0.115664839916741	Tumor
TCGA-55-6971-01A-11R-1949-07	1.04812595619216	Tumor
TCGA-64-1679-01A-21R-2066-07	0.949530077336211	Tumor
TCGA-95-7948-01A-11R-2187-07	0.357238715767015	Tumor
TCGA-64-5815-01A-01R-1628-07	1.10110005302026	Tumor
TCGA-05-4426-01A-01R-1206-07	0.35623093284981	Tumor
TCGA-78-7158-01A-11R-2039-07	0.463110570246476	Tumor
TCGA-97-8172-01A-11R-2287-07	1.08574688108064	Tumor
TCGA-91-6840-01A-11R-1949-07	0.683251878560739	Tumor
TCGA-55-8299-01A-11R-2287-07	0.713537373596554	Tumor
TCGA-49-6767-01A-11R-1858-07	0.666269946714959	Tumor
TCGA-80-5607-01A-31R-1949-07	0.797471495164623	Tumor
TCGA-L9-A444-01A-21R-A24H-07	1.01139186983769	Tumor
TCGA-38-A44F-01A-11R-A24H-07	0.85845555378742	Tumor
TCGA-78-7155-01A-11R-2039-07	0.36459248981952	Tumor
TCGA-75-5126-01A-01R-1755-07	1.21944796956807	Tumor
TCGA-86-8055-01A-11R-2241-07	0.906000389772108	Tumor
TCGA-99-8025-01A-11R-2241-07	0.403561685820046	Tumor
TCGA-78-7633-01A-11R-2066-07	0.217682131573533	Tumor
TCGA-49-6745-01A-11R-1858-07	0.849781938408858	Tumor
TCGA-97-A4LX-01A-11R-A24X-07	1.306318826333	Tumor
TCGA-78-7147-01A-11R-2039-07	0.203033975713253	Tumor
TCGA-55-A493-01A-11R-A24H-07	1.1929175412383	Tumor
TCGA-86-7711-01A-11R-2066-07	0.670455686760002	Tumor
TCGA-35-3615-01A-01R-0946-07	0.449577854916461	Tumor
TCGA-50-5946-01A-11R-1755-07	0.342315110769241	Tumor
TCGA-44-3918-01B-02R-A277-07	2.50007848497324	Tumor
TCGA-93-A4JQ-01A-11R-A24X-07	1.10890243517764	Tumor
TCGA-55-7910-01A-11R-2170-07	0.257180351252676	Tumor
TCGA-55-8506-01A-11R-2403-07	0.749789274999034	Tumor
TCGA-78-7540-01A-11R-2066-07	0.44392496399086	Tumor
TCGA-86-7713-01A-11R-2066-07	0.47472364501191	Tumor
TCGA-50-5051-01A-21R-1858-07	0.182367749962016	Tumor
TCGA-55-8204-01A-11R-2241-07	0.366835044018817	Tumor
TCGA-MP-A4TJ-01A-51R-A262-07	1.64389312229504	Tumor
TCGA-97-7554-01A-11R-2039-07	0.940915366639192	Tumor
TCGA-05-4434-01A-01R-1206-07	1.14775083718863	Tumor
TCGA-86-8585-01A-11R-2403-07	0.630529045881261	Tumor
TCGA-64-5781-01A-01R-1628-07	0.341798953080292	Tumor
TCGA-MP-A4T7-01A-11R-A24X-07	0.533148270744184	Tumor
TCGA-73-A9RS-01A-11R-A41B-07	0.18462370701683	Tumor
TCGA-05-4415-01A-22R-1858-07	0.383988781162534	Tumor
TCGA-93-8067-01A-11R-2287-07	0.514904449708487	Tumor
TCGA-44-6148-01A-11R-1755-07	0.430971928741317	Tumor
TCGA-95-7947-01A-11R-2187-07	0.396494361554309	Tumor
TCGA-97-7937-01A-11R-2170-07	0.254004146782139	Tumor
TCGA-78-8660-01A-11R-2403-07	0.660135286059377	Tumor
TCGA-99-8032-01A-11R-2241-07	0.366911454931989	Tumor
TCGA-50-5072-01A-21R-1858-07	0.411256149547357	Tumor
TCGA-05-4402-01A-01R-1206-07	0.813245481295387	Tumor
TCGA-55-6970-01A-11R-1949-07	0.977820919713186	Tumor
TCGA-86-8669-01A-11R-2403-07	0.841440209292024	Tumor
TCGA-69-7764-01A-11R-2170-07	0.407309129691781	Tumor
TCGA-38-4625-01A-01R-1206-07	1.10484319169905	Tumor
TCGA-55-7283-01A-11R-2039-07	0.577932556385586	Tumor
TCGA-73-4668-01A-01R-1206-07	0.432619104846998	Tumor
TCGA-44-2666-01A-01R-A278-07	1.25458981047652	Tumor
TCGA-55-7907-01A-11R-2170-07	0.52811508506989	Tumor
TCGA-55-6975-01A-11R-1949-07	0.271717054330844	Tumor
TCGA-50-6594-01A-11R-1755-07	0.546704449839134	Tumor
TCGA-44-6774-01A-21R-1858-07	0.630694167997871	Tumor
TCGA-55-8203-01A-11R-2241-07	0.500511751570272	Tumor
TCGA-49-AAR0-01A-21R-A39D-07	0.545817668773213	Tumor
TCGA-50-5933-01A-11R-1755-07	1.34778242767666	Tumor
TCGA-L9-A7SV-01A-11R-A39D-07	0.392689342836411	Tumor
TCGA-44-2661-01A-01R-1107-07	1.47543046561885	Tumor
TCGA-05-4422-01A-01R-1206-07	0.694173890340229	Tumor
TCGA-L4-A4E6-01A-11R-A24H-07	0.985883276595579	Tumor
TCGA-55-7570-01A-11R-2039-07	0.168847130114771	Tumor
TCGA-05-4250-01A-01R-1107-07	0.679798678953492	Tumor
TCGA-97-A4M1-01A-11R-A24X-07	0.547715047431001	Tumor
TCGA-S2-AA1A-01A-12R-A39D-07	0.975890750228833	Tumor
TCGA-38-4628-01A-01R-1206-07	0.604207613946745	Tumor
TCGA-86-A4D0-01A-11R-A24H-07	0.436696486401316	Tumor
TCGA-78-7166-01A-12R-2066-07	0.0795140636788934	Tumor
TCGA-49-AARQ-01A-11R-A41B-07	0.218718437853974	Tumor
TCGA-50-6593-01A-11R-1755-07	0.680395837123893	Tumor
TCGA-44-3918-01A-01R-1107-07	1.26946529160997	Tumor
TCGA-44-2659-01A-01R-0946-07	0.5868304466219	Tumor
TCGA-44-6778-01A-11R-1858-07	1.60147831315223	Tumor
TCGA-86-A4JF-01A-11R-A24X-07	1.06087954752402	Tumor
TCGA-62-A470-01A-11R-A24H-07	0.426450159296865	Tumor
TCGA-86-8076-01A-31R-2241-07	0.70023346459345	Tumor
TCGA-44-3398-01A-01R-1107-07	1.47185128559318	Tumor
TCGA-78-7154-01A-11R-2039-07	0.396098315752464	Tumor
TCGA-MP-A4TI-01A-21R-A24X-07	1.71039715985196	Tumor
TCGA-55-8302-01A-11R-2326-07	0.366568636989191	Tumor
TCGA-91-8496-01A-11R-2403-07	0.830067226017218	Tumor
TCGA-99-8033-01A-11R-2241-07	0.402772484774345	Tumor
TCGA-97-7547-01A-11R-2039-07	0.343520277059373	Tumor
TCGA-55-6979-01A-11R-1949-07	1.34324975680309	Tumor
TCGA-86-7714-01A-12R-2170-07	0.662654237926874	Tumor
TCGA-95-7944-01A-11R-2187-07	0.694322436016157	Tumor
TCGA-91-6830-01A-11R-1949-07	0.634188978410345	Tumor
TCGA-44-2662-01A-01R-A278-07	1.23659915192775	Tumor
TCGA-35-4123-01A-01R-1107-07	1.14967494230788	Tumor
TCGA-55-8301-01A-11R-2287-07	1.04156471361631	Tumor
TCGA-44-8120-01A-11R-2241-07	0.453525164703028	Tumor
TCGA-55-6981-01A-11R-1949-07	0.404327672817101	Tumor
TCGA-86-8668-01A-11R-2403-07	0.685301768806662	Tumor
TCGA-97-8174-01A-11R-2287-07	0.618609197357957	Tumor
TCGA-50-5941-01A-11R-1755-07	0.786927349251554	Tumor
TCGA-73-4658-01A-01R-1755-07	1.3902874286345	Tumor
TCGA-05-4244-01A-01R-1107-07	0.698450002196699	Tumor
TCGA-55-6968-01A-11R-1949-07	0.968154911369293	Tumor
TCGA-67-3771-01A-01R-0946-07	0.692828971990008	Tumor
TCGA-50-6597-01A-11R-1858-07	0.228362865359401	Tumor
TCGA-75-5147-01A-01R-1628-07	1.275289597288	Tumor
TCGA-J2-8192-01A-11R-2241-07	1.53415475686269	Tumor
TCGA-44-A47B-01A-11R-A24H-07	0.961299713460767	Tumor
TCGA-50-5935-01A-11R-1755-07	0.41570945831871	Tumor
TCGA-NJ-A55A-01A-11R-A262-07	1.02323760686471	Tumor
TCGA-55-6972-01A-11R-1949-07	0.128897041921545	Tumor
TCGA-44-2656-01A-02R-A278-07	1.82213010673857	Tumor
TCGA-69-7973-01A-11R-2187-07	0.453798637030205	Tumor
TCGA-44-6146-01B-04R-A277-07	1.43695814072194	Tumor
TCGA-44-6779-01A-11R-1858-07	0.78698387209362	Tumor
TCGA-69-8253-01A-11R-2287-07	0.494290460455513	Tumor
TCGA-86-8074-01A-11R-2241-07	1.16832560910994	Tumor
TCGA-05-4249-01A-01R-1107-07	1.03388036247828	Tumor
TCGA-55-1596-01A-01R-0946-07	0.515776729515578	Tumor
TCGA-55-7914-01A-11R-2170-07	0.264702639109143	Tumor
TCGA-75-6211-01A-11R-1755-07	0.367711680405017	Tumor
TCGA-75-7025-01A-12R-1949-07	0.739472434748708	Tumor
TCGA-MP-A4TK-01A-11R-A24X-07	1.04674877354353	Tumor
TCGA-62-A46V-01A-11R-A24H-07	0.775757278381076	Tumor
TCGA-MP-A4TA-01A-21R-A24X-07	0.553862090597196	Tumor
TCGA-97-8179-01A-11R-2287-07	0.63710504063985	Tumor
TCGA-91-6831-01A-11R-1858-07	0.816583323815454	Tumor
TCGA-05-5420-01A-01R-1628-07	2.07358136353112	Tumor
TCGA-J2-A4AE-01A-21R-A24H-07	1.23299284538202	Tumor
TCGA-50-6673-01A-11R-1949-07	0.599478719020981	Tumor
TCGA-75-6206-01A-11R-1755-07	0.573972907474979	Tumor
TCGA-49-AARN-01A-21R-A41B-07	0.387904111600674	Tumor
TCGA-55-6985-01A-11R-1949-07	0.872619972176072	Tumor
TCGA-L9-A443-01A-12R-A24H-07	0.316312366845007	Tumor
TCGA-97-A4M2-01A-12R-A24X-07	0.83621096826979	Tumor
TCGA-55-7815-01A-11R-2170-07	0.93548381138071	Tumor
TCGA-49-AAR2-01A-11R-A39D-07	0.232662844092228	Tumor
TCGA-55-7576-01A-11R-2066-07	0.822327156626533	Tumor
TCGA-78-7160-01A-11R-2039-07	1.16582834861202	Tumor
TCGA-55-8090-01A-11R-2241-07	0.505505414494739	Tumor
TCGA-49-4486-01A-01R-1206-07	0.195567072872764	Tumor
TCGA-97-8176-01A-11R-2403-07	0.257366962123909	Tumor
TCGA-69-7761-01A-11R-2170-07	0.854270511266013	Tumor
TCGA-55-8510-01A-11R-2403-07	0.870714120204221	Tumor
TCGA-55-8508-01A-11R-2403-07	0.202410700076527	Tumor
TCGA-73-4662-01A-01R-1206-07	0.895293546287571	Tumor
TCGA-55-8206-01A-11R-2241-07	1.38035376701381	Tumor
TCGA-44-4112-01B-06R-A277-07	1.79129856715495	Tumor
TCGA-75-7030-01A-11R-1949-07	0.880688737776037	Tumor
TCGA-49-4512-01A-21R-1858-07	0.73561870033034	Tumor
TCGA-MP-A4TE-01A-22R-A466-07	0.0663778728435346	Tumor
TCGA-55-8615-01A-11R-2403-07	0.191383376492287	Tumor
TCGA-91-6828-01A-11R-1858-07	1.3224144896536	Tumor
TCGA-49-4488-01A-01R-1755-07	0.678802174788792	Tumor
TCGA-50-6590-01A-12R-1858-07	0.961928428802531	Tumor
TCGA-86-8279-01A-11R-2287-07	0.512240542107911	Tumor
TCGA-38-4632-01A-01R-1755-07	1.77927527155339	Tumor
TCGA-50-5044-01A-21R-1858-07	0.506952850033426	Tumor
TCGA-95-A4VP-01A-21R-A262-07	0.756612916422463	Tumor
TCGA-49-AAR3-01A-11R-A41B-07	0.880127536109159	Tumor
TCGA-38-4631-01A-01R-1755-07	0.352602610652282	Tumor
TCGA-95-7562-01A-11R-2241-07	0.453208858173982	Tumor
TCGA-69-7978-01A-11R-2187-07	1.40880314731903	Tumor
TCGA-55-7903-01A-11R-2170-07	0.685081764222645	Tumor
TCGA-44-2666-01B-02R-A277-07	1.70404328321818	Tumor
TCGA-4B-A93V-01A-11R-A39D-07	0.265619681852661	Tumor
TCGA-44-5645-01B-04R-A277-07	2.89942295605653	Tumor
TCGA-44-A479-01A-31R-A24H-07	1.26544049678098	Tumor
TCGA-05-4430-01A-02R-1206-07	1.19797795994029	Tumor
TCGA-95-7043-01A-11R-1949-07	0.0471830665250983	Tumor
TCGA-MP-A4TH-01A-31R-A262-07	0.824981319563129	Tumor
TCGA-38-4626-01A-01R-1206-07	1.12251634937221	Tumor
TCGA-50-5930-01A-11R-1755-07	0.274267267998974	Tumor
TCGA-78-7535-01A-11R-2066-07	0.23973957950462	Tumor
TCGA-50-6592-01A-11R-1755-07	1.07138101157019	Tumor
TCGA-NJ-A55R-01A-11R-A262-07	0.265861240430171	Tumor
TCGA-91-8499-01A-11R-2403-07	0.8278337359678	Tumor
TCGA-55-6986-01A-11R-1949-07	0.350154693643826	Tumor
TCGA-55-6712-01A-11R-1858-07	0.745840878529579	Tumor
TCGA-44-2662-01B-02R-A277-07	1.82214520260946	Tumor
TCGA-67-6215-01A-11R-1755-07	0.663295154688141	Tumor
TCGA-MP-A4TD-01A-32R-A262-07	0.684133799674109	Tumor
TCGA-78-7536-01A-11R-2066-07	0.592515688730614	Tumor
TCGA-86-6562-01A-11R-1755-07	0.522517217202904	Tumor
TCGA-05-4418-01A-01R-1206-07	0.552611090402324	Tumor
TCGA-MP-A4T9-01A-11R-A24X-07	0.988554252156483	Tumor
TCGA-78-7143-01A-11R-2039-07	0.677028369113279	Tumor
TCGA-69-8255-01A-11R-2287-07	0.476933254183143	Tumor
TCGA-05-4384-01A-01R-1755-07	0.497087458684477	Tumor
TCGA-73-7499-01A-11R-2187-07	0.770843589170736	Tumor
TCGA-86-8075-01A-11R-2241-07	1.34018794578362	Tumor
TCGA-50-5946-02A-11R-2090-07	0.294598283106288	Tumor
TCGA-44-5645-01A-01R-1628-07	0.97170238650595	Tumor
TCGA-NJ-A4YQ-01A-11R-A262-07	0.696722012185198	Tumor
TCGA-49-4487-01A-21R-1858-07	0.609256266970565	Tumor
TCGA-62-8398-01A-11R-2326-07	0.669392201966659	Tumor
TCGA-MP-A4SW-01A-21R-A24X-07	0.501965018336638	Tumor
TCGA-73-4677-01A-01R-1206-07	0.420560119870862	Tumor
TCGA-86-8673-01A-11R-2403-07	0.207620025329209	Tumor
TCGA-75-5146-01A-01R-1628-07	0.301982651002659	Tumor
TCGA-49-4490-01A-21R-1858-07	0.141990664653363	Tumor
TCGA-71-8520-01A-11R-2403-07	0.654458821759232	Tumor
TCGA-55-7913-01B-11R-2241-07	0.260602859447769	Tumor
TCGA-44-7669-01A-21R-2066-07	1.2306678478732	Tumor
TCGA-55-8505-01A-11R-2403-07	0.212902349754748	Tumor
TCGA-50-6595-01A-12R-1858-07	0.889635520249402	Tumor
TCGA-62-A471-01A-12R-A24H-07	0.0689927691387217	Tumor
TCGA-78-7161-01A-11R-2039-07	0.0907468025421357	Tumor
TCGA-53-A4EZ-01A-12R-A24X-07	0.304486509944816	Tumor
TCGA-62-8397-01A-11R-2326-07	0.359386115256434	Tumor
TCGA-67-4679-01B-01R-1755-07	1.11821750948315	Tumor
TCGA-38-7271-01A-11R-2039-07	0.924887127599991	Tumor
TCGA-50-5944-01A-11R-1755-07	0.378032124919083	Tumor
TCGA-80-5608-01A-31R-1949-07	0.19172383949547	Tumor
TCGA-91-7771-01A-11R-2170-07	1.04239009253148	Tumor
TCGA-55-8207-01A-11R-2241-07	1.07410189114583	Tumor
TCGA-62-A46O-01A-11R-A24H-07	0.0459978822308564	Tumor
TCGA-44-A47A-01A-21R-A24H-07	1.35552827933136	Tumor
TCGA-44-7661-01A-11R-2066-07	1.8354806905938	Tumor
TCGA-J2-8194-01A-11R-2241-07	0.623800951371877	Tumor
TCGA-95-A4VN-01A-11R-A262-07	1.30752003870242	Tumor
TCGA-50-5932-01A-11R-1755-07	0.188853982509893	Tumor
TCGA-44-2657-01A-01R-1107-07	0.908854401434292	Tumor
TCGA-MP-A5C7-01A-11R-A262-07	0.223295018706733	Tumor
TCGA-75-7031-01A-11R-1949-07	0.478943235506564	Tumor
TCGA-55-8087-01A-11R-2241-07	0.534902066176831	Tumor
TCGA-55-8621-01A-11R-2403-07	1.14278329550813	Tumor
TCGA-55-A492-01A-11R-A24H-07	0.115546181033629	Tumor
TCGA-55-8085-01A-11R-2241-07	0.849122490832218	Tumor
TCGA-NJ-A55O-01A-11R-A262-07	0.710180420292793	Tumor
TCGA-05-4390-01A-02R-1755-07	0.325643382621747	Tumor
TCGA-97-7552-01A-11R-2039-07	1.04163690056374	Tumor
TCGA-80-5611-01A-01R-1628-07	0.559949291579977	Tumor
TCGA-78-8648-01A-11R-2403-07	0.89733933877812	Tumor
TCGA-91-A4BD-01A-11R-A24H-07	0.63053426447663	Tumor
TCGA-78-8655-01A-11R-2403-07	0.618703438678542	Tumor
TCGA-78-7162-01A-21R-2066-07	0.506089134284933	Tumor
TCGA-49-4494-01A-01R-1206-07	0.448194121682327	Tumor
TCGA-55-7728-01A-11R-2187-07	0.800965814698058	Tumor
TCGA-86-6851-01A-11R-1949-07	0.953827305577792	Tumor
TCGA-86-8359-01A-11R-2326-07	0.21318413519818	Tumor
TCGA-67-6216-01A-11R-1755-07	0.62373307166399	Tumor
TCGA-69-8453-01A-12R-2326-07	1.12593736425497	Tumor
TCGA-55-6983-01A-11R-1949-07	0.495701813330559	Tumor
TCGA-75-6212-01A-11R-1755-07	0.888803244285043	Tumor
TCGA-44-2666-01A-01R-0946-07	0.424687691674336	Tumor
TCGA-64-1680-01A-02R-0946-07	0.195233186178907	Tumor
TCGA-73-7498-01A-12R-2187-07	0.415439702654047	Tumor
TCGA-55-7284-01B-11R-2241-07	0.709928898101152	Tumor
TCGA-55-8096-01A-11R-2241-07	0.750069799633775	Tumor
TCGA-93-A4JN-01A-11R-A24X-07	0.777809024938734	Tumor
TCGA-93-A4JP-01A-11R-A24X-07	1.08380836788026	Tumor
TCGA-75-6203-01A-11R-1755-07	1.1526429310597	Tumor
